# Supplementary material for: Probing Structure-Function Relationships in Missense Variants in the Carboxy-Terminal Region of BRCA1
Source: PLoS One. 2014 May 20;9(5):e97766. doi: 10.1371/journal.pone.0097766 (PMC4028255; doi:10.1371/journal.pone.0097766)
Supplement: Table S1 — Posterior probabilities and log Bayes Factor from VarCall. (XLSX) [file pone.0097766.s001.xlsx]

## Sheet: Supplementary Materials 1
variant	IARC	PrDel	logBF	Status	PrDel.CEBP	logBF.CEBP	Status.CEBP
M1775R	5	1	Inf	Path	0.999999967475487	172412717472745	VUS0.999
R1699W	5	1	Inf	Path	0.879479911461508	198751427415518	VUS
WT	0	0	Inf	Neut	0	Inf	Neut
A1669S	0	0.148691479318058	-174490105119566	VUS	0.0624950688015019	-270813436332211	VUS
C1697R	0	0.999914702014205	936927441531243	VUS	0.9999253237939	950227436367385	VUS
D1692N	0	0.0874144498668687	-234562123535213	VUS	0.0948246276795855	-225609954532406	VUS
R1699Q	5	1	Inf	Path	0.998704127841066	664727461618832	VUS
S1715N	0	0.999431297065593	747158347910679	VUS	0.999441742464071	7490131754715	VUS
S1715R	5	1	Inf	Path	0.999713775558856	815844803024982	VUS
V1665M	0	0.103647107537937	-215734225618679	VUS	0.0263033756992845	-361140249656846	VUS
Y1853X	0	1	Inf	Path	1	Inf	Path
A1752P	0	0.999990751391733	115910282267654	VUS	0.999999985036395	180176449159172	VUS
M1689R	4	1	Inf	Path	0.99999988753758	160006466017174	VUS
W1718C	0	0.999855767878648	884394235983689	VUS	NA	NA
A1708E	5	1	Inf	Path	0.999999978804047	176694555541009	VUS
H1402Y	1	0	Inf	Neut	0.00322324871719876	-573413705508433	VUS
L1407P	0	0.12143291431726	-197893030385253	VUS	0.405205063493137	-0.383823433038138	VUS
M1628T	1	0	Inf	Neut	0.00312381770932085	-576557069338438	VUS
S1512I	1	0	Inf	Neut	0.0013259557156918	-662429494911751	VUS0.001
S1613G	1	0	Inf	Neut	0.000887049633165701	-70267221777073	VUS0.001
T1685I	5	1	Inf	Path	0.999999991542481	185882100106179	VUS0.99
G1788V	5	1	Inf	Path	0.999999981371131	177985533200846	VUS
H1421Y	0	0.00297403938207159	-581485571828442	VUS	0.00171332585533843	-636760405750444	VUS
P1614S	1	0	Inf	Neut	0.00109468145786018	-681619658303958	VUS0.001
T1700A	0	0.341827848264551	-0.655159283200685	VUS	0.429062065670463	-0.285678923616387	VUS
T1720A	0	0	Inf	Neut	0.00136839947998546	-659274414828382	VUS0.001
V1809F	0	0.999992361581029	117823122787795	VUS	0.999999980171343	177361375832472	VUS
W1837R	0	0.99999326641433	119083960335198	VUS	0.999999956886921	169594393832046	VUS
A1752R	0	0.999889984372145	911477810917739	VUS	NA	NA
D1546N	1	0	Inf	Neut	0.00148948990632027	-650783096209045	VUS
R1443G	1	0	Inf	Neut	0.0222986731629392	-378067705433496	VUS0.001
R1495M	1	0	Inf	Neut	0.00194285437466553	-624165231593662	VUS
V1736A	0	0.999974338364717	105704878099543	VUS	0.99983128111404	868710789158973	VUS
G1706E	5	1	Inf	Path	0.999999939091557	166138939800134	VUS0.999
L1564P	1	0	Inf	Neut	0.00580409378414305	-514337078255807	VUS
V1534M	1	0	Inf	Neut	0.00110295988699804	-680865433795938	VUS0.001
V1804D	1	0	Inf	Neut	0.00566524694028221	-516772343961544	VUS0.001
E1794D	0	0.00277872629950423	-588298002778932	VUS	0.0013279468398846	-662279242959385	VUS
I1766S	5	1	Inf	Path	0.999999888105263	160057071456076	VUS
M1775K	5	1	Inf	Path	0.999998445669422	133744640473533	VUS
Q1785H	0	0.123641243438508	-195839137241098	VUS	0.0011517813158895	-676529311955971	VUS
R1753T	0	0.999983935377181	110388749793723	VUS	0.999999976626894	175716797586542	VUS
M1628V	0	0.00990725382360652	-460453142345189	VUS	0.00307878483891887	-578013675861642	VUS
P1812A	0	0.0144446284963698	-422288269612342	VUS	0.00500862608803172	-529157242412384	VUS
E1644G	0	0.00448514148421435	-540249000797087	VUS	0.00157274987087021	-645335569367836	VUS
G1738E	0	0.999090712669707	700193971781988	VUS	0.995242422494135	534324773682404	VUS
G1738R	5	1	Inf	Path	0.999999971938658	173888729043197	VUS0.999
G1788D	0	0.0504849486389355	-293427613690496	VUS	0.0146607955190771	-420780899233269	VUS
K1487R	0	0.00592894622238588	-512196219235855	VUS	0.00454608756724622	-538893183880627	VUS
L1664P	0	0	Inf	Neut	0.00169025399293173	-638118478558032	VUS0.001
L1764P	5	1	Inf	Path	0.99999995213314	168548423838116	VUS0.99
M1652I	1	0	Inf	Neut	0.0013128071365752	-663427391243229	VUS
M1783T	0	0.13185653800344	-188464248155369	VUS	0.0346479029523609	-332725569924887	VUS
P1806A	0	0.00634408939961924	-505386740410043	VUS	0.00157559003212795	-645154862070569	VUS
Q1826H	0	0.0069386625852921	-496368338704629	VUS	0.00310680531925518	-5771048667829	VUS
R1699L	0	0.999953235907648	997034814177286	VUS	0.999999974895736	175002281084622	VUS
R1751Q	1	0	Inf	Neut	0.00221442587287636	-611054522734793	VUS0.001
R1835Q	0	0.0017734960832674	-633302742163996	VUS	0.00212820741770331	-615034476625814	VUS
S1613C	0	0.0030693232848006	-578322412676646	VUS	0.00124564852135567	-66868525590135	VUS
S1655F	0	0.999284067890677	724120902636996	VUS	0.999481969234885	756495776036421	VUS
V1713A	0	0.999984351631949	110651282758438	VUS	0.999999504343121	145173814297442	VUS
V1833M	0	0.01728062661947	-404073757419516	VUS	0.00171873342273054	-636444742941307	VUS
V1741G	0	0.810619840120799	145404276696141	VUS	0.789142381153278	131976364879508	VUS
S1457A	0	0.043055063959022	-310126599803431	VUS	NA	NA
S1524A	0	0.00219858178077379	-611774176938366	VUS	NA	NA
S1542A	0	0.00198997873583348	-621763936443941	VUS	NA	NA
A1830T	0	0.0108833193897271	-45095810171716	VUS	0.00145015180209947	-653463583263644	VUS
F1662S	1	0	Inf	Neut	0.00166556100047051	-639592632549154	VUS0.001
F1695L	0	0.0186777885735201	-396156581657409	VUS	0.00132000438738909	-662879934224916	VUS
H1746N	0	0.167001093218043	-160703197116822	VUS	0.0231251277603954	-374343876223386	VUS
L1844R	0	0	Inf	Neut	0.00133744739716976	-66156540666082	VUS0.001
M1783L	0	0.00780503009096004	-484515122091601	VUS	0.0013157462994539	-663203463358012	VUS
P1771L	0	0.0407039361478286	-315987494964844	VUS	0.00659478177931272	-501485995873516	VUS
P1859R	1	0	Inf	Neut	0.00130746284516842	-663835846080569	VUS0.001
R1726G	0	0.183021136584191	-149601157692144	VUS	0.00128589835563615	-665501096962128	VUS
R1751P	0	0.999998588413973	13470795232571	VUS	0.999999975968968	175439198063195	VUS
D1733Y	0	0.00207497606396627	-617572852899455	VUS	NA	NA
D1813H	0	0.00455349607366684	-538729607840785	VUS	NA	NA
E1660V	0	0.00149989207383047	-650086110620427	VUS	NA	NA
E1731D	0	0.00305860421820585	-578673331361376	VUS	NA	NA
E1754V	0	0.00134703761018372	-66084995148198	VUS	NA	NA
E1765K	0	0.00159035953042599	-64422035430519	VUS	NA	NA
H1805L	0	0.00186747966015871	-628129630692362	VUS	NA	NA
L1679Q	0	0.00142774540842071	-655022995077108	VUS	NA	NA
L1844P	0	0.00200084271566215	-62121839822619	VUS	NA	NA
S1790Y	0	0.00130399113590648	-664102077104634	VUS	NA	NA
D1692Y	0	0.999653442915639	796711639012353	VUS	NA	NA
V1696L	0	0.967745168164841	340130094022531	VUS	NA	NA
D1733G	0	0.0379406428052087	-323305324358643	VUS	NA	NA
D1739E	0	0.996941756817977	578685172224775	VUS	NA	NA
E1682K	1	0	Inf	Neut	NA	NA
E1682V	0	0.0140557336501542	-425056942649184	VUS	NA	NA
F1734S	0	0.0516483834253112	-291026644060996	VUS	NA	NA
M1652T	1	0	Inf	Neut	NA	NA
M1663K	0	0.0296892452126981	-348683151977242	VUS	NA	NA
M1663L	0	0.0839390271976153	-23899922580741	VUS	NA	NA
N1647K	0	0.0316002557379126	-34224797474489	VUS	NA	NA
N1730S	0	0.0256387568717912	-363767697411227	VUS	NA	NA
S1715C	0	0.997181691038037	586879594490533	VUS	NA	NA
S1722F	0	0.997228003109359	588541147336874	VUS	NA	NA
T1685A	5	1	Inf	Path	NA	NA
T1691I	0	0.999663380863775	799622175048983	VUS	NA	NA
V1653M	0	0.994836992438316	52610596265549	VUS	NA	NA
V1736G	0	0.997636818020168	604538029283978	VUS	NA	NA
W1718S	0	0.98400497924009	411935348594219	VUS	NA	NA
A1789S	0	0.0259225833530321	-36263762507788	VUS	NA	NA
A1843P	0	0.957363355899889	311146892796067	VUS	NA	NA
C1787S	5	1	Inf	Path	NA	NA
D1739Y	0	0.999336686315744	731759901730312	VUS	NA	NA
D1778G	0	0.0415339629297514	-313882265204877	VUS	NA	NA
D1778N	0	0.04958343175432	-295324364065813	VUS	NA	NA
D1778Y	0	0.0675322200510407	-262522978050717	VUS	NA	NA
E1836K	0	0.943097951082164	280783879942762	VUS	NA	NA
F1761S	0	0.998328428335139	63923180081431	VUS	NA	NA
G1803A	0	0.998845977755779	676334714668689	VUS	NA	NA
H1805P	0	0.0177663557497046	-401252266465553	VUS	NA	NA
L1780P	0	0.998229239433865	633457379609319	VUS	NA	NA
L1854P	0	0.98648713676849	429050822236424	VUS	NA	NA
M1783I	0	0.0316537876810001	-34207318652917	VUS	NA	NA
P1749R	0	0.999127141883398	704286429999235	VUS	NA	NA
P1771R	0	0.0472553966568467	-300378001306571	VUS	NA	NA
Q1811R	0	0.999638891360965	792597053189448	VUS	NA	NA
S1841N	0	0.999612951235446	785657274258597	VUS	NA	NA
S1841R	0	0.968581740712806	342844364870935	VUS	NA	NA
T1773S	0	0.0497942375893971	-29487792868738	VUS	NA	NA
V1808A	0	0.0334813943056367	-336271065837106	VUS	NA	NA
V1809A	0	0.598963454317514	0.40114802557892	VUS	NA	NA
V1810G	0	0.997974792405653	620005580685076	VUS	NA	NA
V1838E	5	1	Inf	Path	NA	NA
W1837G	0	0.976438665600686	372430494237881	VUS	NA	NA
D1818G	0	0.0131897966441819	-431503417525676	VUS	NA	NA
D1851E	0	0.0114022029771706	-44624809921469	VUS	NA	NA
N1819S	0	0.0142554661659172	-423625680380429	VUS	NA	NA
P1856S	0	0.0105305404113321	-454288925413468	VUS	NA	NA
R1835P	0	0.00491354150868531	-531083465966957	VUS	NA	NA
V1696L	0	0.0715963040035526	-256242320285906	VUS	NA	NA
Y1853C	0	0.995402648028845	537766684739142	VUS	NA	NA
L1733Y	0	0.00135996465593154	-659893567761037	VUS	NA	NA
A1752T	0	0.999090678047552	700190160774717	VUS	NA	NA
C1697F	0	0.999962371559288	10187712762445	VUS	NA	NA
G1748D	0	0.999908078076117	929447906851888	VUS	NA	NA
I1529V	0	0.00315402705925098	-575591619964806	VUS	NA	NA
M1411T	0	0.354567710429377	-0.599020978334472	VUS	NA	NA
S1457A	0	0.00233849384581311	-605590698009041	VUS	NA	NA
A1708V	3	0.818009784093244	150292137064774	VUS	NA	NA
D1692H	0	0.994728124843904	524008334209705	VUS	NA	NA
G1656D	0	0.49212528444383	-0.0315014669863685	VUS	NA	NA
G1706A	1	0	Inf	Neut	0.999992895215968	118547350887076	VUS
M1689T	0	0.401068969605736	-0.40101304369466	VUS	NA	NA
S1651F	0	0.275606781475429	-0.966359219397652	VUS	NA	NA
V1714G	0	0.942550992267181	279769228875382	VUS	NA	NA
A1752V	0	0.939043128483239	273469481858224	VUS	NA	NA
A1823T	0	0.0891243932669111	-232437327104251	VUS	0.999862235244794	888982522558912	VUS
D1739G	0	0.982598810233526	403366232763241	VUS	NA	NA
D1739V	0	0.97576259799322	369532233954543	VUS	NA	NA
G1763V	0	0.803356113122862	14074036819144	VUS	NA	NA
T1773I	0	0.116076355364111	-20301224735992	VUS	NA	NA
W1837C	0	0.96516707889984	332173827688694	VUS	NA	NA
