# Supplementary material for: Probing Structure-Function Relationships in Missense Variants in the Carboxy-Terminal Region of BRCA1
Source: PLoS One. 2014 May 20;9(5):e97766. doi: 10.1371/journal.pone.0097766 (PMC4028255; doi:10.1371/journal.pone.0097766)
Supplement: Table S2 — Variant Dataset for VarCall. (XLSX) [file pone.0097766.s002.xlsx]

## Sheet: Supplementary Materials 2
Date	variant	ratio	keep	outlier	aa.construct	set	this.study	IARC
1/26/2000	M1775R	1.66	1	0	aa1560to1863	1	0	5
1/26/2000	M1775R	1.7	1	0	aa1560to1863	1	0	5
1/26/2000	M1775R	1.8	1	0	aa1560to1863	1	0	5
1/26/2000	M1775R	1.83	1	0	aa1560to1863	1	0	5
1/26/2000	R1699W	6.34	1	0	aa1560to1863	1	0	5
1/26/2000	R1699W	7.06	1	0	aa1560to1863	1	0	5
1/26/2000	R1699W	7.76	1	0	aa1560to1863	1	0	5
1/26/2000	R1699W	8.76	1	0	aa1560to1863	1	0	5
1/26/2000	WT	23.5	1	0	aa1560to1863	1	0	0
1/26/2000	WT	39.76	1	0	aa1560to1863	1	0	0
1/26/2000	WT	52.39	1	0	aa1560to1863	1	0	0
1/26/2000	WT	63.64	1	0	aa1560to1863	1	0	0
1/27/2000	M1775R	2.23	1	0	aa1560to1863	1	0	5
1/27/2000	M1775R	2.36	1	0	aa1560to1863	1	0	5
1/27/2000	M1775R	2.39	1	0	aa1560to1863	1	0	5
1/27/2000	M1775R	2.44	1	0	aa1560to1863	1	0	5
1/27/2000	R1699W	7.45	1	0	aa1560to1863	1	0	5
1/27/2000	R1699W	7.92	1	0	aa1560to1863	1	0	5
1/27/2000	R1699W	8.39	1	0	aa1560to1863	1	0	5
1/27/2000	R1699W	8.95	1	0	aa1560to1863	1	0	5
1/27/2000	WT	11.87	1	0	aa1560to1863	1	0	0
1/27/2000	WT	12.84	1	0	aa1560to1863	1	0	0
1/27/2000	WT	14.27	1	0	aa1560to1863	1	0	0
1/27/2000	WT	14.74	1	0	aa1560to1863	1	0	0
2000-03-02	M1775R	1154513	1	0	aa1560to1863	1	0	5
2000-03-02	M1775R	1174539	1	0	aa1560to1863	1	0	5
2000-03-02	M1775R	1259676	1	0	aa1560to1863	1	0	5
2000-03-02	M1775R	1348856	1	0	aa1560to1863	1	0	5
2000-03-02	R1699W	267153	1	0	aa1560to1863	1	0	5
2000-03-02	R1699W	2886405	1	0	aa1560to1863	1	0	5
2000-03-02	R1699W	3038225	1	0	aa1560to1863	1	0	5
2000-03-02	R1699W	3343834	1	0	aa1560to1863	1	0	5
2000-03-02	WT	10157074	1	0	aa1560to1863	1	0	0
2000-03-02	WT	10221632	1	0	aa1560to1863	1	0	0
2000-03-02	WT	10369214	1	0	aa1560to1863	1	0	0
2000-03-02	WT	10912431	1	0	aa1560to1863	1	0	0
3/16/2000	A1669S	9427258	1	0	aa1560to1863	1	0	0
3/16/2000	A1669S	10724555	1	0	aa1560to1863	1	0	0
3/16/2000	A1669S	11923018	1	0	aa1560to1863	1	0	0
3/16/2000	C1697R	0.968108	1	0	aa1560to1863	1	0	0
3/16/2000	C1697R	0.996679	1	0	aa1560to1863	1	0	0
3/16/2000	C1697R	1026532	1	0	aa1560to1863	1	0	0
3/16/2000	D1692N	7816274	1	0	aa1560to1863	1	0	0
3/16/2000	D1692N	975444	1	0	aa1560to1863	1	0	0
3/16/2000	D1692N	11580396	1	0	aa1560to1863	1	0	0
3/16/2000	M1775R	0.714102	1	0	aa1560to1863	1	0	5
3/16/2000	M1775R	0.725237	1	0	aa1560to1863	1	0	5
3/16/2000	M1775R	0.781133	1	0	aa1560to1863	1	0	5
3/16/2000	R1699Q	169433	1	0	aa1560to1863	1	0	5
3/16/2000	R1699Q	1710091	1	0	aa1560to1863	1	0	5
3/16/2000	R1699Q	1822754	1	0	aa1560to1863	1	0	5
3/16/2000	R1699W	2653112	1	0	aa1560to1863	1	0	5
3/16/2000	R1699W	2744715	1	0	aa1560to1863	1	0	5
3/16/2000	R1699W	2938985	1	0	aa1560to1863	1	0	5
3/16/2000	S1715N	1317278	1	0	aa1560to1863	1	0	0
3/16/2000	S1715N	1537394	1	0	aa1560to1863	1	0	0
3/16/2000	S1715N	1631366	1	0	aa1560to1863	1	0	0
3/16/2000	S1715R	1064019	1	0	aa1560to1863	1	0	0
3/16/2000	S1715R	1463003	1	0	aa1560to1863	1	0	0
3/16/2000	S1715R	1595762	1	0	aa1560to1863	1	0	0
3/16/2000	V1665M	12200029	1	0	aa1560to1863	1	0	0
3/16/2000	V1665M	1346996	1	0	aa1560to1863	1	0	0
3/16/2000	V1665M	14171821	1	0	aa1560to1863	1	0	0
3/16/2000	V1688del	1274146	0	0	aa1560to1863	1	0	0
3/16/2000	V1688del	1421035	0	0	aa1560to1863	1	0	0
3/16/2000	V1688del	1556784	0	0	aa1560to1863	1	0	0
3/16/2000	W1837X	1216523	0	0	aa1560to1863	1	0	0
3/16/2000	W1837X	1591045	0	0	aa1560to1863	1	0	0
3/16/2000	W1837X	1761125	0	0	aa1560to1863	1	0	0
3/16/2000	WT	8811325	1	0	aa1560to1863	1	0	0
3/16/2000	WT	9213642	1	0	aa1560to1863	1	0	0
3/16/2000	WT	9889321	1	0	aa1560to1863	1	0	0
3/16/2000	Y1853X	0.91205	1	0	aa1560to1863	1	0	0
3/16/2000	Y1853X	1023688	1	0	aa1560to1863	1	0	0
3/16/2000	Y1853X	104464	1	0	aa1560to1863	1	0	0
7/28/2000	A1752P	1.1	1	0	aa1560to1863	2	0	0
7/28/2000	A1752P	1.4	1	0	aa1560to1863	2	0	0
7/28/2000	A1752P	1.5	1	0	aa1560to1863	2	0	0
7/28/2000	M1775R	0.5	1	0	aa1560to1863	2	0	5
7/28/2000	M1775R	0.8	1	0	aa1560to1863	2	0	5
7/28/2000	M1775R	0.9	1	0	aa1560to1863	2	0	5
7/28/2000	WT	17.8	1	0	aa1560to1863	2	0	0
7/28/2000	WT	20.9	1	0	aa1560to1863	2	0	0
7/28/2000	WT	24.4	1	0	aa1560to1863	2	0	0
7/28/2000	Y1853X	0.2	1	0	aa1560to1863	2	0	0
7/28/2000	Y1853X	0.3	1	0	aa1560to1863	2	0	0
7/28/2000	Y1853X	0.3	1	0	aa1560to1863	2	0	0
2001-02-04	R1699W	4489886	1	0	aa1560to1863	1	0	5
2001-02-04	R1699W	4738603	1	0	aa1560to1863	1	0	5
2001-02-04	R1699W	4951664	1	0	aa1560to1863	1	0	5
2001-02-04	WT	27496007	1	0	aa1560to1863	1	0	0
2001-02-04	WT	31501471	1	0	aa1560to1863	1	0	0
2001-02-04	WT	34655835	1	0	aa1560to1863	1	0	0
5/14/2002	A1708E	0.838143	0	0	aa1396to1863	1	0	5
5/14/2002	A1708E	0.874544	0	0	aa1396to1863	1	0	5
5/14/2002	A1708E	0.99778	0	0	aa1396to1863	1	0	5
5/14/2002	A1752P	1004282	0	0	aa1396to1863	1	0	0
5/14/2002	A1752P	1143136	0	0	aa1396to1863	1	0	0
5/14/2002	A1752P	1150215	0	0	aa1396to1863	1	0	0
5/14/2002	G1706A	1967941	0	1	aa1396to1863	1	0	1
5/14/2002	G1706A	2164332	0	1	aa1396to1863	1	0	1
5/14/2002	G1706A	2513698	0	1	aa1396to1863	1	0	1
5/14/2002	H1402Y	69857376	0	0	aa1396to1863	1	0	1
5/14/2002	H1402Y	72553632	0	0	aa1396to1863	1	0	1
5/14/2002	H1402Y	76618779	0	0	aa1396to1863	1	0	1
5/14/2002	H1421Y	18745409	0	1	aa1396to1863	1	0	0
5/14/2002	H1421Y	36335461	0	0	aa1396to1863	1	0	0
5/14/2002	H1421Y	4871616	0	0	aa1396to1863	1	0	0
5/14/2002	L1407P	11831115	0	0	aa1396to1863	1	0	0
5/14/2002	L1407P	1595372	0	0	aa1396to1863	1	0	0
5/14/2002	L1407P	17014512	0	0	aa1396to1863	1	0	0
5/14/2002	M1689R	2273383	0	0	aa1396to1863	1	0	4
5/14/2002	M1689R	2743432	0	0	aa1396to1863	1	0	4
5/14/2002	M1689R	3009361	0	0	aa1396to1863	1	0	4
5/14/2002	M1775R	0.98765	0	0	aa1396to1863	1	0	5
5/14/2002	M1775R	1075731	0	0	aa1396to1863	1	0	5
5/14/2002	M1775R	1109003	0	0	aa1396to1863	1	0	5
5/14/2002	S1512I	27379968	0	0	aa1396to1863	1	0	1
5/14/2002	S1512I	37597663	0	0	aa1396to1863	1	0	1
5/14/2002	S1512I	79331676	0	1	aa1396to1863	1	0	1
5/14/2002	S1613G	33126084	0	0	aa1396to1863	1	0	1
5/14/2002	S1613G	36231381	0	0	aa1396to1863	1	0	1
5/14/2002	S1613G	36503019	0	0	aa1396to1863	1	0	1
5/14/2002	WT	16661905	0	0	aa1396to1863	1	0	0
5/14/2002	WT	17371281	0	0	aa1396to1863	1	0	0
5/14/2002	WT	30198685	0	0	aa1396to1863	1	0	0
5/14/2002	Y1769X	0.686417	0	0	aa1396to1863	1	0	0
5/14/2002	Y1769X	0.77019	0	0	aa1396to1863	1	0	0
5/14/2002	Y1769X	0.851692	0	0	aa1396to1863	1	0	0
5/14/2002	Y1853X	0.885708	0	0	aa1396to1863	1	0	0
5/14/2002	Y1853X	1095787	0	0	aa1396to1863	1	0	0
5/14/2002	Y1853X	1123393	0	0	aa1396to1863	1	0	0
2002-01-06	R1699W	0.82	1	0	aa1396to1863	1	0	5
2002-01-06	R1699W	1.14	1	0	aa1396to1863	1	0	5
2002-01-06	R1699W	1.18	1	0	aa1396to1863	1	0	5
2002-01-06	R1699W	1.22	1	0	aa1396to1863	1	0	5
2002-01-06	WT	4.47	1	0	aa1396to1863	1	0	0
2002-01-06	WT	4.73	1	0	aa1396to1863	1	0	0
2002-01-06	WT	4.9	1	0	aa1396to1863	1	0	0
2002-01-06	WT	4.95	1	0	aa1396to1863	1	0	0
2002-02-06	R1699W	3.24	1	0	aa1396to1863	1	0	5
2002-02-06	R1699W	3.96	1	0	aa1396to1863	1	0	5
2002-02-06	R1699W	4.09	1	0	aa1396to1863	1	0	5
2002-02-06	R1699W	4.39	1	0	aa1396to1863	1	0	5
2002-02-06	WT	10.72	1	0	aa1396to1863	1	0	0
2002-02-06	WT	13.72	1	0	aa1396to1863	1	0	0
2002-02-06	WT	13.99	1	0	aa1396to1863	1	0	0
2002-02-06	WT	14.42	1	0	aa1396to1863	1	0	0
6/15/2002	R1699W	2.02	1	0	aa1396to1863	1	0	5
6/15/2002	R1699W	2.04	1	0	aa1396to1863	1	0	5
6/15/2002	R1699W	2.47	1	0	aa1396to1863	1	0	5
6/15/2002	R1699W	2.47	1	0	aa1396to1863	1	0	5
6/15/2002	WT	6.7	1	0	aa1396to1863	1	0	0
6/15/2002	WT	7.43	1	0	aa1396to1863	1	0	0
6/15/2002	WT	7.9	1	0	aa1396to1863	1	0	0
6/15/2002	WT	8.77	1	0	aa1396to1863	1	0	0
6/16/2002	R1699W	2.19	1	0	aa1396to1863	1	0	5
6/16/2002	R1699W	2.27	1	0	aa1396to1863	1	0	5
6/16/2002	R1699W	2.27	1	0	aa1396to1863	1	0	5
6/16/2002	R1699W	2.38	1	0	aa1396to1863	1	0	5
6/16/2002	WT	7.11	1	0	aa1396to1863	1	0	0
6/16/2002	WT	8.85	1	0	aa1396to1863	1	0	0
6/16/2002	WT	9.3	1	0	aa1396to1863	1	0	0
6/16/2002	WT	12	1	0	aa1396to1863	1	0	0
5/22/2003	M1689R	3416291	1	0	aa1396to1863	1	0	4
5/22/2003	M1689R	3506512	1	0	aa1396to1863	1	0	4
5/22/2003	M1689R	4187508	1	0	aa1396to1863	1	0	4
5/22/2003	M1689R	4440755	1	0	aa1396to1863	1	0	4
5/22/2003	M1775R	3845951	1	0	aa1396to1863	1	0	5
5/22/2003	M1775R	5937944	1	0	aa1396to1863	1	0	5
5/22/2003	M1775R	6172096	1	0	aa1396to1863	1	0	5
5/22/2003	M1775R	6558306	1	0	aa1396to1863	1	0	5
5/22/2003	WT	281343847	1	0	aa1396to1863	1	0	0
5/22/2003	WT	336920821	1	0	aa1396to1863	1	0	0
5/22/2003	WT	416023534	1	0	aa1396to1863	1	0	0
5/22/2003	WT	459855757	1	0	aa1396to1863	1	0	0
5/22/2003	Y1853X	5126721	1	0	aa1396to1863	1	0	0
5/22/2003	Y1853X	5306888	1	0	aa1396to1863	1	0	0
5/22/2003	Y1853X	5694652	1	0	aa1396to1863	1	0	0
5/22/2003	Y1853X	7130788	1	0	aa1396to1863	1	0	0
5/24/2003	M1689R	2.33	1	0	aa1396to1863	1	0	4
5/24/2003	M1689R	2.86	1	0	aa1396to1863	1	0	4
5/24/2003	M1689R	3.02	1	0	aa1396to1863	1	0	4
5/24/2003	M1689R	3.33	1	0	aa1396to1863	1	0	4
5/24/2003	M1775R	3.03	1	0	aa1396to1863	1	0	5
5/24/2003	M1775R	3.34	1	0	aa1396to1863	1	0	5
5/24/2003	W1718C	2.68	1	0	aa1396to1863	1	0	0
5/24/2003	W1718C	2.88	1	0	aa1396to1863	1	0	0
5/24/2003	W1718C	2.99	1	0	aa1396to1863	1	0	0
5/24/2003	W1718C	3.01	1	0	aa1396to1863	1	0	0
5/24/2003	W1718C	3.09	1	0	aa1396to1863	1	0	0
5/24/2003	W1718C	3.42	1	0	aa1396to1863	1	0	0
5/24/2003	W1718C	4.66	1	0	aa1396to1863	1	0	0
5/24/2003	W1718C	4.76	1	0	aa1396to1863	1	0	0
5/24/2003	WT	154.46	1	0	aa1396to1863	1	0	0
5/24/2003	WT	188.02	1	0	aa1396to1863	1	0	0
5/24/2003	WT	263.59	1	0	aa1396to1863	1	0	0
5/24/2003	WT	511.29	1	0	aa1396to1863	1	0	0
5/24/2003	Y1853X	3.24	1	0	aa1396to1863	1	0	0
5/24/2003	Y1853X	3.67	1	0	aa1396to1863	1	0	0
5/24/2003	Y1853X	3.86	1	0	aa1396to1863	1	0	0
5/24/2003	Y1853X	4.12	1	0	aa1396to1863	1	0	0
2003-09-10	A1708E	0.172543	1	0	aa1396to1863	1	0	5
2003-09-10	A1708E	0.173561	1	0	aa1396to1863	1	0	5
2003-09-10	A1708E	0.207089	1	0	aa1396to1863	1	0	5
2003-09-10	A1752P	0.178953	1	0	aa1396to1863	1	0	0
2003-09-10	A1752P	0.190009	1	0	aa1396to1863	1	0	0
2003-09-10	A1752P	0.190463	1	0	aa1396to1863	1	0	0
2003-09-10	G1706A	0.480798	0	0	aa1396to1863	1	0	1
2003-09-10	G1706A	0.515921	0	0	aa1396to1863	1	0	1
2003-09-10	G1706A	0.590531	0	0	aa1396to1863	1	0	1
2003-09-10	H1402Y	36079206	1	0	aa1396to1863	1	0	1
2003-09-10	H1402Y	38542111	1	0	aa1396to1863	1	0	1
2003-09-10	H1402Y	39602823	1	0	aa1396to1863	1	0	1
2003-09-10	L1407P	3664974	1	0	aa1396to1863	1	0	0
2003-09-10	L1407P	4005869	1	0	aa1396to1863	1	0	0
2003-09-10	L1407P	4273237	1	0	aa1396to1863	1	0	0
2003-09-10	M1628T	16020551	1	0	aa1396to1863	1	0	1
2003-09-10	M1628T	20967985	1	0	aa1396to1863	1	0	1
2003-09-10	M1628T	21519907	1	0	aa1396to1863	1	0	1
2003-09-10	M1775R	0.142777	1	0	aa1396to1863	1	0	5
2003-09-10	M1775R	0.188316	1	0	aa1396to1863	1	0	5
2003-09-10	M1775R	0.201453	1	0	aa1396to1863	1	0	5
2003-09-10	S1512I	25284499	1	0	aa1396to1863	1	0	1
2003-09-10	S1512I	27437753	1	0	aa1396to1863	1	0	1
2003-09-10	S1512I	3146017	1	0	aa1396to1863	1	0	1
2003-09-10	S1613G	22262094	1	0	aa1396to1863	1	0	1
2003-09-10	S1613G	25521226	1	0	aa1396to1863	1	0	1
2003-09-10	S1613G	25832995	1	0	aa1396to1863	1	0	1
2003-09-10	T1685I	0.132986	1	0	aa1396to1863	1	0	5
2003-09-10	T1685I	0.148395	1	0	aa1396to1863	1	0	5
2003-09-10	T1685I	0.171348	1	0	aa1396to1863	1	0	5
2003-09-10	WT	18923616	1	0	aa1396to1863	1	0	0
2003-09-10	WT	24900037	1	0	aa1396to1863	1	0	0
2003-09-10	WT	25846473	1	0	aa1396to1863	1	0	0
2003-09-10	Y1853X	0.223857	1	0	aa1396to1863	1	0	0
2003-09-10	Y1853X	0.230484	1	0	aa1396to1863	1	0	0
2003-09-10	Y1853X	0.245798	1	0	aa1396to1863	1	0	0
10/31/2003	A1708E	0.790371	1	0	aa1396to1863	1	0	5
10/31/2003	A1708E	0.827568	1	0	aa1396to1863	1	0	5
10/31/2003	A1708E	0.850318	1	0	aa1396to1863	1	0	5
10/31/2003	G1788V	0.601607	1	0	aa1396to1863	1	0	5
10/31/2003	G1788V	0.687705	1	0	aa1396to1863	1	0	5
10/31/2003	G1788V	0.788037	1	0	aa1396to1863	1	0	5
10/31/2003	H1421Y	157890309	1	0	aa1396to1863	1	0	0
10/31/2003	H1421Y	183403568	1	0	aa1396to1863	1	0	0
10/31/2003	H1421Y	286022945	1	0	aa1396to1863	1	0	0
10/31/2003	M1775R	0.675399	1	0	aa1396to1863	1	0	5
10/31/2003	M1775R	0.823452	1	0	aa1396to1863	1	0	5
10/31/2003	M1775R	0.913681	1	0	aa1396to1863	1	0	5
10/31/2003	P1614S	92236265	1	0	aa1396to1863	1	0	1
10/31/2003	P1614S	131654774	1	0	aa1396to1863	1	0	1
10/31/2003	P1614S	139082868	1	0	aa1396to1863	1	0	1
10/31/2003	S1613G	113775964	1	0	aa1396to1863	1	0	1
10/31/2003	S1613G	114157984	1	0	aa1396to1863	1	0	1
10/31/2003	S1613G	124349387	1	0	aa1396to1863	1	0	1
10/31/2003	T1700A	19106906	1	0	aa1396to1863	1	0	0
10/31/2003	T1700A	19342226	1	0	aa1396to1863	1	0	0
10/31/2003	T1700A	23215714	1	0	aa1396to1863	1	0	0
10/31/2003	T1720A	40943406	1	1	aa1396to1863	1	0	0
10/31/2003	T1720A	104504713	1	0	aa1396to1863	1	0	0
10/31/2003	T1720A	110402269	1	0	aa1396to1863	1	0	0
10/31/2003	V1809F	0.526326	1	0	aa1396to1863	1	0	0
10/31/2003	V1809F	0.604412	1	0	aa1396to1863	1	0	0
10/31/2003	V1809F	0.649838	1	0	aa1396to1863	1	0	0
10/31/2003	W1837R	0.578783	1	0	aa1396to1863	1	0	0
10/31/2003	W1837R	0.628812	1	0	aa1396to1863	1	0	0
10/31/2003	W1837R	0.660972	1	0	aa1396to1863	1	0	0
10/31/2003	WT	104644083	1	0	aa1396to1863	1	0	0
10/31/2003	WT	110050035	1	0	aa1396to1863	1	0	0
10/31/2003	WT	111801321	1	0	aa1396to1863	1	0	0
10/31/2003	Y1853X	0.839004	1	0	aa1396to1863	1	0	0
10/31/2003	Y1853X	0.863686	1	0	aa1396to1863	1	0	0
10/31/2003	Y1853X	0.901246	1	0	aa1396to1863	1	0	0
2003-03-11	A1708E	0.474689	1	0	aa1396to1863	1	0	5
2003-03-11	A1708E	0.569055	1	0	aa1396to1863	1	0	5
2003-03-11	A1708E	0.631678	1	0	aa1396to1863	1	0	5
2003-03-11	A1752P	0.557705	1	0	aa1396to1863	1	0	0
2003-03-11	A1752P	0.572028	1	0	aa1396to1863	1	0	0
2003-03-11	A1752P	0.600587	1	0	aa1396to1863	1	0	0
2003-03-11	G1706A	1362958	0	1	aa1396to1863	1	0	1
2003-03-11	G1706A	161538	0	1	aa1396to1863	1	0	1
2003-03-11	G1706A	1701226	0	1	aa1396to1863	1	0	1
2003-03-11	G1788V	0.596017	1	0	aa1396to1863	1	0	5
2003-03-11	G1788V	0.631525	1	0	aa1396to1863	1	0	5
2003-03-11	G1788V	0.635467	1	0	aa1396to1863	1	0	5
2003-03-11	H1402Y	129705397	1	0	aa1396to1863	1	0	1
2003-03-11	H1402Y	136218649	1	0	aa1396to1863	1	0	1
2003-03-11	H1402Y	136305883	1	0	aa1396to1863	1	0	1
2003-03-11	H1421Y	129558498	1	0	aa1396to1863	1	0	0
2003-03-11	H1421Y	131869921	1	0	aa1396to1863	1	0	0
2003-03-11	H1421Y	158496664	1	0	aa1396to1863	1	0	0
2003-03-11	L1407P	16427911	1	0	aa1396to1863	1	0	0
2003-03-11	L1407P	19112066	1	0	aa1396to1863	1	0	0
2003-03-11	L1407P	23952322	1	0	aa1396to1863	1	0	0
2003-03-11	M1628T	30716536	1	0	aa1396to1863	1	0	1
2003-03-11	M1628T	58226904	1	0	aa1396to1863	1	0	1
2003-03-11	M1628T	62877428	1	0	aa1396to1863	1	0	1
2003-03-11	M1775R	0.621513	1	0	aa1396to1863	1	0	5
2003-03-11	M1775R	0.636054	1	0	aa1396to1863	1	0	5
2003-03-11	M1775R	0.725055	1	0	aa1396to1863	1	0	5
2003-03-11	P1614S	18263125	1	1	aa1396to1863	1	0	1
2003-03-11	P1614S	78485731	1	0	aa1396to1863	1	0	1
2003-03-11	P1614S	82328788	1	0	aa1396to1863	1	0	1
2003-03-11	S1512I	44295815	1	0	aa1396to1863	1	0	1
2003-03-11	S1512I	96937889	1	0	aa1396to1863	1	0	1
2003-03-11	S1512I	101403327	1	0	aa1396to1863	1	0	1
2003-03-11	S1613G	90257798	1	0	aa1396to1863	1	0	1
2003-03-11	S1613G	92299583	1	0	aa1396to1863	1	0	1
2003-03-11	S1613G	100396603	1	0	aa1396to1863	1	0	1
2003-03-11	T1685I	0.452359	1	0	aa1396to1863	1	0	5
2003-03-11	T1685I	0.47919	1	0	aa1396to1863	1	0	5
2003-03-11	T1685I	0.565652	1	0	aa1396to1863	1	0	5
2003-03-11	T1700A	14859194	1	0	aa1396to1863	1	0	0
2003-03-11	T1700A	1764975	1	0	aa1396to1863	1	0	0
2003-03-11	T1700A	19092076	1	0	aa1396to1863	1	0	0
2003-03-11	T1720A	70630763	1	0	aa1396to1863	1	0	0
2003-03-11	T1720A	84044117	1	0	aa1396to1863	1	0	0
2003-03-11	T1720A	93724968	1	0	aa1396to1863	1	0	0
2003-03-11	V1809F	0.592023	1	0	aa1396to1863	1	0	0
2003-03-11	V1809F	0.605183	1	0	aa1396to1863	1	0	0
2003-03-11	V1809F	0.672292	1	0	aa1396to1863	1	0	0
2003-03-11	W1837R	0.600662	1	0	aa1396to1863	1	0	0
2003-03-11	W1837R	0.60595	1	0	aa1396to1863	1	0	0
2003-03-11	W1837R	0.628688	1	0	aa1396to1863	1	0	0
2003-03-11	WT	69886814	1	0	aa1396to1863	1	0	0
2003-03-11	WT	81324733	1	0	aa1396to1863	1	0	0
2003-03-11	WT	8607114	1	0	aa1396to1863	1	0	0
2003-03-11	Y1853X	0.632417	1	0	aa1396to1863	1	0	0
2003-03-11	Y1853X	0.637477	1	0	aa1396to1863	1	0	0
2003-03-11	Y1853X	0.771443	1	0	aa1396to1863	1	0	0
2003-05-11	A1708E	0.17	1	0	aa1396to1863	1	0	5
2003-05-11	A1708E	0.17	1	0	aa1396to1863	1	0	5
2003-05-11	A1708E	0.21	1	0	aa1396to1863	1	0	5
2003-05-11	A1752R	0.18	1	0	aa1396to1863	1	0	0
2003-05-11	A1752R	0.19	1	0	aa1396to1863	1	0	0
2003-05-11	A1752R	0.19	1	0	aa1396to1863	1	0	0
2003-05-11	G1706A	0.48	1	1	aa1396to1863	1	0	1
2003-05-11	G1706A	0.52	1	1	aa1396to1863	1	0	1
2003-05-11	G1706A	0.59	1	1	aa1396to1863	1	0	1
2003-05-11	H1402Y	36.08	1	0	aa1396to1863	1	0	1
2003-05-11	H1402Y	38.54	1	0	aa1396to1863	1	0	1
2003-05-11	H1402Y	39.6	1	0	aa1396to1863	1	0	1
2003-05-11	L1407P	3.66	1	0	aa1396to1863	1	0	0
2003-05-11	L1407P	4.01	1	0	aa1396to1863	1	0	0
2003-05-11	L1407P	4.27	1	0	aa1396to1863	1	0	0
2003-05-11	M1628T	16.02	1	0	aa1396to1863	1	0	1
2003-05-11	M1628T	20.97	1	0	aa1396to1863	1	0	1
2003-05-11	M1628T	21.52	1	0	aa1396to1863	1	0	1
2003-05-11	M1628V	0.13	0	0	aa1396to1863	1	0	0
2003-05-11	M1628V	0.13	0	0	aa1396to1863	1	0	0
2003-05-11	M1628V	0.16	0	0	aa1396to1863	1	0	0
2003-05-11	M1775R	0.14	1	0	aa1396to1863	1	0	5
2003-05-11	M1775R	0.19	1	0	aa1396to1863	1	0	5
2003-05-11	M1775R	0.2	1	0	aa1396to1863	1	0	5
2003-05-11	S1512I	25.28	1	0	aa1396to1863	1	0	1
2003-05-11	S1512I	27.44	1	0	aa1396to1863	1	0	1
2003-05-11	S1512I	31.46	1	0	aa1396to1863	1	0	1
2003-05-11	S1613G	22.26	1	0	aa1396to1863	1	0	1
2003-05-11	S1613G	25.52	1	0	aa1396to1863	1	0	1
2003-05-11	S1613G	25.83	1	0	aa1396to1863	1	0	1
2003-05-11	T1685I	0.13	1	0	aa1396to1863	1	0	5
2003-05-11	T1685I	0.15	1	0	aa1396to1863	1	0	5
2003-05-11	T1685I	0.17	1	0	aa1396to1863	1	0	5
2003-05-11	WT	18.92	1	0	aa1396to1863	1	0	0
2003-05-11	WT	24.9	1	0	aa1396to1863	1	0	0
2003-05-11	WT	25.85	1	0	aa1396to1863	1	0	0
2003-05-11	Y1853X	0.22	1	0	aa1396to1863	1	0	0
2003-05-11	Y1853X	0.23	1	0	aa1396to1863	1	0	0
2003-05-11	Y1853X	0.25	1	0	aa1396to1863	1	0	0
6/14/2005	D1546N	47218	1	0	aa1396to1863	1	0	1
6/14/2005	D1546N	666553	1	0	aa1396to1863	1	0	1
6/14/2005	D1546N	701373	1	0	aa1396to1863	1	0	1
6/14/2005	M1775R	10323	1	0	aa1396to1863	1	0	5
6/14/2005	M1775R	38334	1	0	aa1396to1863	1	0	5
6/14/2005	M1775R	52102	1	0	aa1396to1863	1	0	5
6/14/2005	P1614S	593645	1	0	aa1396to1863	1	0	1
6/14/2005	P1614S	833399	1	0	aa1396to1863	1	0	1
6/14/2005	P1614S	853753	1	0	aa1396to1863	1	0	1
6/14/2005	R1443G	237588	1	0	aa1396to1863	1	0	1
6/14/2005	R1443G	36309	1	0	aa1396to1863	1	0	1
6/14/2005	R1443G	443005	1	0	aa1396to1863	1	0	1
6/14/2005	R1495M	604251	1	0	aa1396to1863	1	0	1
6/14/2005	R1495M	623107	1	0	aa1396to1863	1	0	1
6/14/2005	R1495M	684348	1	0	aa1396to1863	1	0	1
6/14/2005	S1613G	484138	1	0	aa1396to1863	1	0	1
6/14/2005	S1613G	674455	1	0	aa1396to1863	1	0	1
6/14/2005	S1613G	702574	1	0	aa1396to1863	1	0	1
6/14/2005	T1700A	17293	1	0	aa1396to1863	1	0	0
6/14/2005	T1700A	189666	1	0	aa1396to1863	1	0	0
6/14/2005	T1700A	218265	1	0	aa1396to1863	1	0	0
6/14/2005	V1736A	37146	1	0	aa1396to1863	1	0	0
6/14/2005	V1736A	40964	1	0	aa1396to1863	1	0	0
6/14/2005	V1736A	72933	1	0	aa1396to1863	1	0	0
6/14/2005	WT	863792	1	0	aa1396to1863	1	0	0
6/14/2005	WT	879202	1	0	aa1396to1863	1	0	0
6/14/2005	WT	908553	1	0	aa1396to1863	1	0	0
6/14/2005	Y1853X	10594	1	0	aa1396to1863	1	0	0
6/14/2005	Y1853X	27554	1	0	aa1396to1863	1	0	0
6/14/2005	Y1853X	53673	1	0	aa1396to1863	1	0	0
6/18/2005	D1546N	1257992	1	0	aa1396to1863	1	0	1
6/18/2005	D1546N	1513328	1	0	aa1396to1863	1	0	1
6/18/2005	D1546N	1545425	1	0	aa1396to1863	1	0	1
6/18/2005	M1775R	18819	1	0	aa1396to1863	1	0	5
6/18/2005	M1775R	19502	1	0	aa1396to1863	1	0	5
6/18/2005	M1775R	26566	1	0	aa1396to1863	1	0	5
6/18/2005	P1614S	953735	1	0	aa1396to1863	1	0	1
6/18/2005	P1614S	1637089	1	0	aa1396to1863	1	0	1
6/18/2005	P1614S	1730362	1	0	aa1396to1863	1	0	1
6/18/2005	R1443G	899311	1	0	aa1396to1863	1	0	1
6/18/2005	R1443G	1194307	1	0	aa1396to1863	1	0	1
6/18/2005	R1443G	1207444	1	0	aa1396to1863	1	0	1
6/18/2005	R1495M	1436836	1	0	aa1396to1863	1	0	1
6/18/2005	R1495M	1633533	1	0	aa1396to1863	1	0	1
6/18/2005	R1495M	1674078	1	0	aa1396to1863	1	0	1
6/18/2005	S1613G	119882	1	0	aa1396to1863	1	0	1
6/18/2005	S1613G	1732377	1	0	aa1396to1863	1	0	1
6/18/2005	S1613G	173476	1	0	aa1396to1863	1	0	1
6/18/2005	T1700A	501382	1	0	aa1396to1863	1	0	0
6/18/2005	T1700A	524971	1	0	aa1396to1863	1	0	0
6/18/2005	T1700A	576265	1	0	aa1396to1863	1	0	0
6/18/2005	V1736A	43401	1	0	aa1396to1863	1	0	0
6/18/2005	V1736A	61513	1	0	aa1396to1863	1	0	0
6/18/2005	V1736A	134423	1	0	aa1396to1863	1	0	0
6/18/2005	WT	1200843	1	0	aa1396to1863	1	0	0
6/18/2005	WT	2261332	1	0	aa1396to1863	1	0	0
6/18/2005	WT	2331701	1	0	aa1396to1863	1	0	0
6/18/2005	Y1853X	16645	1	0	aa1396to1863	1	0	0
6/18/2005	Y1853X	2.12	1	0	aa1396to1863	1	0	0
6/18/2005	Y1853X	30822	1	0	aa1396to1863	1	0	0
9/16/2005	D1546N	1597214	1	0	aa1396to1863	1	0	1
9/16/2005	D1546N	1839501	1	0	aa1396to1863	1	0	1
9/16/2005	D1546N	2210487	1	0	aa1396to1863	1	0	1
9/16/2005	D1546N	223748	1	0	aa1396to1863	1	0	1
9/16/2005	G1706E	13224	1	0	aa1396to1863	1	0	5
9/16/2005	G1706E	16774	1	0	aa1396to1863	1	0	5
9/16/2005	G1706E	25146	1	0	aa1396to1863	1	0	5
9/16/2005	G1706E	26694	1	0	aa1396to1863	1	0	5
9/16/2005	L1564P	1094986	1	0	aa1396to1863	1	0	1
9/16/2005	L1564P	1136546	1	0	aa1396to1863	1	0	1
9/16/2005	L1564P	1236798	1	0	aa1396to1863	1	0	1
9/16/2005	L1564P	1273362	1	0	aa1396to1863	1	0	1
9/16/2005	M1775R	23564	1	0	aa1396to1863	1	0	5
9/16/2005	M1775R	31246	1	0	aa1396to1863	1	0	5
9/16/2005	M1775R	33113	1	0	aa1396to1863	1	0	5
9/16/2005	M1775R	35196	1	0	aa1396to1863	1	0	5
9/16/2005	P1614S	1551222	1	0	aa1396to1863	1	0	1
9/16/2005	P1614S	2032095	1	0	aa1396to1863	1	0	1
9/16/2005	P1614S	2373173	1	0	aa1396to1863	1	0	1
9/16/2005	P1614S	2721579	1	0	aa1396to1863	1	0	1
9/16/2005	R1443G	403914	1	0	aa1396to1863	1	0	1
9/16/2005	R1443G	647259	1	0	aa1396to1863	1	0	1
9/16/2005	R1443G	655044	1	0	aa1396to1863	1	0	1
9/16/2005	R1443G	777679	1	0	aa1396to1863	1	0	1
9/16/2005	R1495M	1068395	1	0	aa1396to1863	1	0	1
9/16/2005	R1495M	1452531	1	0	aa1396to1863	1	0	1
9/16/2005	R1495M	1872475	1	0	aa1396to1863	1	0	1
9/16/2005	R1495M	2177516	1	0	aa1396to1863	1	0	1
9/16/2005	S1613G	1348277	1	0	aa1396to1863	1	0	1
9/16/2005	S1613G	1552899	1	0	aa1396to1863	1	0	1
9/16/2005	S1613G	1570865	1	0	aa1396to1863	1	0	1
9/16/2005	S1613G	1686371	1	0	aa1396to1863	1	0	1
9/16/2005	T1700A	344082	1	0	aa1396to1863	1	0	0
9/16/2005	T1700A	347088	1	0	aa1396to1863	1	0	0
9/16/2005	T1700A	373901	1	0	aa1396to1863	1	0	0
9/16/2005	T1700A	413476	1	0	aa1396to1863	1	0	0
9/16/2005	V1534M	1532104	1	0	aa1396to1863	1	0	1
9/16/2005	V1534M	175621	1	0	aa1396to1863	1	0	1
9/16/2005	V1534M	1384117	1	0	aa1396to1863	1	0	0
9/16/2005	V1534M	1479216	1	0	aa1396to1863	1	0	0
9/16/2005	V1736A	54914	1	0	aa1396to1863	1	0	0
9/16/2005	V1736A	6236	1	0	aa1396to1863	1	0	0
9/16/2005	V1736A	63168	1	0	aa1396to1863	1	0	0
9/16/2005	V1736A	76048	1	0	aa1396to1863	1	0	0
9/16/2005	V1804D	908845	1	0	aa1396to1863	1	0	1
9/16/2005	V1804D	97.67	1	0	aa1396to1863	1	0	1
9/16/2005	V1804D	1020278	1	0	aa1396to1863	1	0	1
9/16/2005	V1804D	1421218	1	0	aa1396to1863	1	0	1
9/16/2005	WT	2169329	1	0	aa1396to1863	1	0	0
9/16/2005	WT	2211282	1	0	aa1396to1863	1	0	0
9/16/2005	WT	2369394	1	0	aa1396to1863	1	0	0
9/16/2005	WT	2460615	1	0	aa1396to1863	1	0	0
9/16/2005	Y1853X	26592	1	0	aa1396to1863	1	0	0
9/16/2005	Y1853X	26814	1	0	aa1396to1863	1	0	0
9/16/2005	Y1853X	29221	1	0	aa1396to1863	1	0	0
9/16/2005	Y1853X	32488	1	0	aa1396to1863	1	0	0
9/25/2005	del14	2069804	0	0	aa1396to1863	1	0	5
9/25/2005	del14	2383658	0	0	aa1396to1863	1	0	5
9/25/2005	del14	265829	0	0	aa1396to1863	1	0	5
9/25/2005	del14	2854667	0	0	aa1396to1863	1	0	5
9/25/2005	E1794D	1231527	1	0	aa1396to1863	1	0	0
9/25/2005	E1794D	1236629	1	0	aa1396to1863	1	0	0
9/25/2005	E1794D	1241727	1	0	aa1396to1863	1	0	0
9/25/2005	E1794D	1416232	1	0	aa1396to1863	1	0	0
9/25/2005	H1402Y	234249	1	0	aa1396to1863	1	0	1
9/25/2005	H1402Y	3153021	1	0	aa1396to1863	1	0	1
9/25/2005	H1402Y	3229213	1	0	aa1396to1863	1	0	1
9/25/2005	H1402Y	3660568	1	0	aa1396to1863	1	0	1
9/25/2005	H1402Y+S1613G	2878592	0	0	aa1396to1863	1	0	0
9/25/2005	H1402Y+S1613G	2956132	0	0	aa1396to1863	1	0	0
9/25/2005	H1402Y+S1613G	3401301	0	0	aa1396to1863	1	0	0
9/25/2005	H1402Y+S1613G	3489501	0	0	aa1396to1863	1	0	0
9/25/2005	I1766S	0.8971	1	0	aa1396to1863	1	0	5
9/25/2005	I1766S	0.9017	1	0	aa1396to1863	1	0	5
9/25/2005	I1766S	0.9443	1	0	aa1396to1863	1	0	5
9/25/2005	I1766S	11072	1	0	aa1396to1863	1	0	5
9/25/2005	L1407P	369217	1	0	aa1396to1863	1	0	0
9/25/2005	L1407P	40012	1	0	aa1396to1863	1	0	0
9/25/2005	L1407P	41.16	1	0	aa1396to1863	1	0	0
9/25/2005	L1407P	534423	1	0	aa1396to1863	1	0	0
9/25/2005	L1407P+S1613G	457728	0	0	aa1396to1863	1	0	0
9/25/2005	L1407P+S1613G	518503	0	0	aa1396to1863	1	0	0
9/25/2005	L1407P+S1613G	520459	0	0	aa1396to1863	1	0	0
9/25/2005	L1407P+S1613G	740856	0	0	aa1396to1863	1	0	0
9/25/2005	M1628V	0.5866	0	0	aa1396to1863	1	0	0
9/25/2005	M1628V	0.6238	0	0	aa1396to1863	1	0	0
9/25/2005	M1628V	0.6477	0	0	aa1396to1863	1	0	0
9/25/2005	M1628V	0.9431	0	0	aa1396to1863	1	0	0
9/25/2005	M1628V+S1613G	883559	0	0	aa1396to1863	1	0	0
9/25/2005	M1628V+S1613G	908915	0	0	aa1396to1863	1	0	0
9/25/2005	M1628V+S1613G	971986	0	0	aa1396to1863	1	0	0
9/25/2005	M1628V+S1613G	1198177	0	0	aa1396to1863	1	0	0
9/25/2005	M1775K	14441	1	0	aa1396to1863	1	0	5
9/25/2005	M1775K	14562	1	0	aa1396to1863	1	0	5
9/25/2005	M1775K	16103	1	0	aa1396to1863	1	0	5
9/25/2005	M1775K	2009	1	0	aa1396to1863	1	0	5
9/25/2005	M1775R	0.8314	1	0	aa1396to1863	1	0	5
9/25/2005	M1775R	0.9261	1	0	aa1396to1863	1	0	5
9/25/2005	M1775R	0.9903	1	0	aa1396to1863	1	0	5
9/25/2005	M1775R	12636	1	0	aa1396to1863	1	0	5
9/25/2005	Q1785H	0.5586	1	0	aa1396to1863	1	0	0
9/25/2005	Q1785H	0.5864	1	0	aa1396to1863	1	0	0
9/25/2005	Q1785H	0.6735	1	0	aa1396to1863	1	0	0
9/25/2005	Q1785H	0.9135	1	0	aa1396to1863	1	0	0
9/25/2005	R1495M	550704	1	0	aa1396to1863	1	0	1
9/25/2005	R1495M	63572	1	0	aa1396to1863	1	0	1
9/25/2005	R1495M	646013	1	0	aa1396to1863	1	0	1
9/25/2005	R1495M	703479	1	0	aa1396to1863	1	0	1
9/25/2005	R1495M+S1613G	56712	0	0	aa1396to1863	1	0	0
9/25/2005	R1495M+S1613G	1006003	0	0	aa1396to1863	1	0	0
9/25/2005	R1495M+S1613G	1062927	0	0	aa1396to1863	1	0	0
9/25/2005	R1495M+S1613G	1121403	0	0	aa1396to1863	1	0	0
9/25/2005	R1753T	716779	1	1	aa1396to1863	1	0	0
9/25/2005	R1753T	956949	1	1	aa1396to1863	1	0	0
9/25/2005	R1753T	1093445	1	1	aa1396to1863	1	0	0
9/25/2005	R1753T	1199137	1	1	aa1396to1863	1	0	0
9/25/2005	S1613G	127675	1	0	aa1396to1863	1	0	1
9/25/2005	S1613G	1437927	1	0	aa1396to1863	1	0	1
9/25/2005	S1613G	1588635	1	0	aa1396to1863	1	0	1
9/25/2005	S1613G	1752881	1	0	aa1396to1863	1	0	1
9/25/2005	T1685I	0.4302	1	0	aa1396to1863	1	0	5
9/25/2005	T1685I	0.45	1	0	aa1396to1863	1	0	5
9/25/2005	T1685I	0.4919	1	0	aa1396to1863	1	0	5
9/25/2005	T1685I	0.6665	1	0	aa1396to1863	1	0	5
9/25/2005	T1685I+S1613G	0.6376	0	0	aa1396to1863	1	0	0
9/25/2005	T1685I+S1613G	0.6979	0	0	aa1396to1863	1	0	0
9/25/2005	T1685I+S1613G	0.8343	0	0	aa1396to1863	1	0	0
9/25/2005	T1685I+S1613G	10369	0	0	aa1396to1863	1	0	0
9/25/2005	V1534M	1034402	1	0	aa1396to1863	1	0	1
9/25/2005	V1534M	1044332	1	0	aa1396to1863	1	0	1
9/25/2005	V1534M	1060511	1	0	aa1396to1863	1	0	1
9/25/2005	V1534M	1090493	1	0	aa1396to1863	1	0	1
9/25/2005	V1534M+S1613G	857795	0	0	aa1396to1863	1	0	0
9/25/2005	V1534M+S1613G	1111846	0	0	aa1396to1863	1	0	0
9/25/2005	V1534M+S1613G	1146184	0	0	aa1396to1863	1	0	0
9/25/2005	WT	891711	1	0	aa1396to1863	1	0	0
9/25/2005	WT	965136	1	0	aa1396to1863	1	0	0
9/25/2005	WT	1153158	1	0	aa1396to1863	1	0	0
9/25/2005	WT	1308715	1	0	aa1396to1863	1	0	0
9/25/2005	Y1853X	0.7646	1	0	aa1396to1863	1	0	0
9/25/2005	Y1853X	0.7877	1	0	aa1396to1863	1	0	0
9/25/2005	Y1853X	0.9321	1	0	aa1396to1863	1	0	0
9/25/2005	Y1853X	12867	1	0	aa1396to1863	1	0	0
2005-06-10	H1402Y	1039101	1	0	aa1396to1863	1	0	1
2005-06-10	H1402Y	1091447	1	0	aa1396to1863	1	0	1
2005-06-10	H1402Y	1091722	1	0	aa1396to1863	1	0	1
2005-06-10	H1402Y	1195295	1	0	aa1396to1863	1	0	1
2005-06-10	H1402Y+S1613G	892025	0	0	aa1396to1863	1	0	0
2005-06-10	H1402Y+S1613G	1070864	0	0	aa1396to1863	1	0	0
2005-06-10	H1402Y+S1613G	1074154	0	0	aa1396to1863	1	0	0
2005-06-10	H1402Y+S1613G	1181911	0	0	aa1396to1863	1	0	0
2005-06-10	L1407P	9791	1	0	aa1396to1863	1	0	0
2005-06-10	L1407P	129689	1	0	aa1396to1863	1	0	0
2005-06-10	L1407P	138941	1	0	aa1396to1863	1	0	0
2005-06-10	L1407P	146811	1	0	aa1396to1863	1	0	0
2005-06-10	L1407P+S1613G	120784	0	0	aa1396to1863	1	0	0
2005-06-10	L1407P+S1613G	125885	0	0	aa1396to1863	1	0	0
2005-06-10	L1407P+S1613G	12917	0	0	aa1396to1863	1	0	0
2005-06-10	L1407P+S1613G	145158	0	0	aa1396to1863	1	0	0
2005-06-10	M1628V	0.7847	0	0	aa1396to1863	1	0	0
2005-06-10	M1628V	0.8453	0	0	aa1396to1863	1	0	0
2005-06-10	M1628V	0.8564	0	0	aa1396to1863	1	0	0
2005-06-10	M1628V	0.8627	0	0	aa1396to1863	1	0	0
2005-06-10	M1628V+S1613G	551449	0	0	aa1396to1863	1	0	0
2005-06-10	M1628V+S1613G	562366	0	0	aa1396to1863	1	0	0
2005-06-10	M1628V+S1613G	594699	0	0	aa1396to1863	1	0	0
2005-06-10	M1628V+S1613G	642805	0	0	aa1396to1863	1	0	0
2005-06-10	M1775R	0.6994	1	0	aa1396to1863	1	0	5
2005-06-10	M1775R	0.8546	1	0	aa1396to1863	1	0	5
2005-06-10	M1775R	0.9551	1	0	aa1396to1863	1	0	5
2005-06-10	M1775R	10364	1	0	aa1396to1863	1	0	5
2005-06-10	R1495M	617165	1	0	aa1396to1863	1	0	1
2005-06-10	R1495M	670455	1	0	aa1396to1863	1	0	1
2005-06-10	R1495M	700793	1	0	aa1396to1863	1	0	1
2005-06-10	R1495M	75853	1	0	aa1396to1863	1	0	1
2005-06-10	R1495M+S1613G	662388	0	0	aa1396to1863	1	0	0
2005-06-10	R1495M+S1613G	719908	0	0	aa1396to1863	1	0	0
2005-06-10	R1495M+S1613G	763161	0	0	aa1396to1863	1	0	0
2005-06-10	R1495M+S1613G	922431	0	0	aa1396to1863	1	0	0
2005-06-10	S1613G	636837	1	0	aa1396to1863	1	0	1
2005-06-10	S1613G	711863	1	0	aa1396to1863	1	0	1
2005-06-10	S1613G	76237	1	0	aa1396to1863	1	0	1
2005-06-10	S1613G	792011	1	0	aa1396to1863	1	0	1
2005-06-10	T1685I	0.4157	1	0	aa1396to1863	1	0	5
2005-06-10	T1685I	0.5369	1	0	aa1396to1863	1	0	5
2005-06-10	T1685I	0.5535	1	0	aa1396to1863	1	0	5
2005-06-10	T1685I	0.6328	1	0	aa1396to1863	1	0	5
2005-06-10	T1685I+S1613G	0.8035	0	0	aa1396to1863	1	0	0
2005-06-10	T1685I+S1613G	0.8451	0	0	aa1396to1863	1	0	0
2005-06-10	T1685I+S1613G	11343	0	0	aa1396to1863	1	0	0
2005-06-10	T1685I+S1613G	11362	0	0	aa1396to1863	1	0	0
2005-06-10	V1534M	603655	1	0	aa1396to1863	1	0	1
2005-06-10	V1534M	813931	1	0	aa1396to1863	1	0	1
2005-06-10	V1534M	81.68	1	0	aa1396to1863	1	0	1
2005-06-10	V1534M	907899	1	0	aa1396to1863	1	0	1
2005-06-10	V1534M+S1613G	737178	0	0	aa1396to1863	1	0	0
2005-06-10	V1534M+S1613G	766404	0	0	aa1396to1863	1	0	0
2005-06-10	V1534M+S1613G	852995	0	0	aa1396to1863	1	0	0
2005-06-10	V1534M+S1613G	918351	0	0	aa1396to1863	1	0	0
2005-06-10	WT	68201	1	0	aa1396to1863	1	0	0
2005-06-10	WT	709646	1	0	aa1396to1863	1	0	0
2005-06-10	WT	735791	1	0	aa1396to1863	1	0	0
2005-06-10	WT	753247	1	0	aa1396to1863	1	0	0
2005-06-10	Y1853X	0.7898	1	0	aa1396to1863	1	0	0
2005-06-10	Y1853X	0.8401	1	0	aa1396to1863	1	0	0
2005-06-10	Y1853X	0.9754	1	0	aa1396to1863	1	0	0
2005-06-10	Y1853X	0.9898	1	0	aa1396to1863	1	0	0
10/15/2005	E1794D	485613	1	0	aa1396to1863	1	0	0
10/15/2005	E1794D	52.28	1	0	aa1396to1863	1	0	0
10/15/2005	E1794D	662532	1	0	aa1396to1863	1	0	0
10/15/2005	G1706E	0.9766	1	0	aa1396to1863	1	0	5
10/15/2005	G1706E	10285	1	0	aa1396to1863	1	0	5
10/15/2005	G1706E	11397	1	0	aa1396to1863	1	0	5
10/15/2005	I1766S	1152	1	0	aa1396to1863	1	0	5
10/15/2005	I1766S	14428	1	0	aa1396to1863	1	0	5
10/15/2005	I1766S	15432	1	0	aa1396to1863	1	0	5
10/15/2005	L1564P	499435	1	0	aa1396to1863	1	0	1
10/15/2005	L1564P	544935	1	0	aa1396to1863	1	0	1
10/15/2005	L1564P	58.67	1	0	aa1396to1863	1	0	1
10/15/2005	M1775K	14848	1	0	aa1396to1863	1	0	5
10/15/2005	M1775K	15691	1	0	aa1396to1863	1	0	5
10/15/2005	M1775K	15899	1	0	aa1396to1863	1	0	5
10/15/2005	M1775R	12473	1	0	aa1396to1863	1	0	5
10/15/2005	M1775R	12551	1	0	aa1396to1863	1	0	5
10/15/2005	M1775R	1.35	1	0	aa1396to1863	1	0	5
10/15/2005	Q1785H	913418	1	0	aa1396to1863	1	0	0
10/15/2005	Q1785H	951548	1	0	aa1396to1863	1	0	0
10/15/2005	Q1785H	1041427	1	0	aa1396to1863	1	0	0
10/15/2005	R1753T	12413	1	0	aa1396to1863	1	0	0
10/15/2005	R1753T	12758	1	0	aa1396to1863	1	0	0
10/15/2005	R1753T	17301	1	0	aa1396to1863	1	0	0
10/15/2005	V1534M	1036752	1	0	aa1396to1863	1	0	1
10/15/2005	V1534M	1274987	1	0	aa1396to1863	1	0	1
10/15/2005	V1534M	1321288	1	0	aa1396to1863	1	0	1
10/15/2005	V1804D	567613	1	0	aa1396to1863	1	0	1
10/15/2005	V1804D	604023	1	0	aa1396to1863	1	0	1
10/15/2005	V1804D	631234	1	0	aa1396to1863	1	0	1
10/15/2005	WT	996787	1	0	aa1396to1863	1	0	0
10/15/2005	WT	1063099	1	0	aa1396to1863	1	0	0
10/15/2005	WT	114134	1	0	aa1396to1863	1	0	0
10/15/2005	Y1853X	10554	1	0	aa1396to1863	1	0	0
10/15/2005	Y1853X	1188	1	0	aa1396to1863	1	0	0
10/15/2005	Y1853X	12374	1	0	aa1396to1863	1	0	0
1/29/2006	D1546N	1556696	1	0	aa1396to1863	1	0	1
1/29/2006	D1546N	1641273	1	0	aa1396to1863	1	0	1
1/29/2006	D1546N	1685197	1	0	aa1396to1863	1	0	1
1/29/2006	del14	348332	0	0	aa1396to1863	1	0	5
1/29/2006	del14	3493192	0	0	aa1396to1863	1	0	5
1/29/2006	del14	3703352	0	0	aa1396to1863	1	0	5
1/29/2006	del14+S1613G	2688988	0	0	aa1396to1863	1	0	5
1/29/2006	del14+S1613G	316.77	0	0	aa1396to1863	1	0	5
1/29/2006	del14+S1613G	3632133	0	0	aa1396to1863	1	0	5
1/29/2006	E1794D	160045	1	0	aa1396to1863	1	0	0
1/29/2006	E1794D	1879254	1	0	aa1396to1863	1	0	0
1/29/2006	E1794D	1977549	1	0	aa1396to1863	1	0	0
1/29/2006	L1564P	1078228	1	0	aa1396to1863	1	0	1
1/29/2006	L1564P	1099397	1	0	aa1396to1863	1	0	1
1/29/2006	L1564P	1110071	1	0	aa1396to1863	1	0	1
1/29/2006	M1628V	1052985	1	0	aa1396to1863	1	0	0
1/29/2006	M1628V	1093776	1	0	aa1396to1863	1	0	0
1/29/2006	M1628V	1150187	1	0	aa1396to1863	1	0	0
1/29/2006	M1628V+S1613G	1612551	0	0	aa1396to1863	1	0	0
1/29/2006	M1628V+S1613G	1620654	0	0	aa1396to1863	1	0	0
1/29/2006	M1628V+S1613G	1764757	0	0	aa1396to1863	1	0	0
1/29/2006	M1775K	49281	1	0	aa1396to1863	1	0	5
1/29/2006	M1775K	54074	1	0	aa1396to1863	1	0	5
1/29/2006	M1775K	57127	1	0	aa1396to1863	1	0	5
1/29/2006	M1775R	20189	1	0	aa1396to1863	1	0	5
1/29/2006	M1775R	21875	1	0	aa1396to1863	1	0	5
1/29/2006	M1775R	2406	1	0	aa1396to1863	1	0	5
1/29/2006	P1812A	946194	1	0	aa1396to1863	1	0	0
1/29/2006	P1812A	962287	1	0	aa1396to1863	1	0	0
1/29/2006	P1812A	1151173	1	0	aa1396to1863	1	0	0
1/29/2006	Q1785H	1864966	1	0	aa1396to1863	1	0	0
1/29/2006	Q1785H	2001982	1	0	aa1396to1863	1	0	0
1/29/2006	Q1785H	211417	1	0	aa1396to1863	1	0	0
1/29/2006	R1443G	100772	1	0	aa1396to1863	1	0	1
1/29/2006	R1443G	1077365	1	0	aa1396to1863	1	0	1
1/29/2006	R1443G	1242405	1	0	aa1396to1863	1	0	1
1/29/2006	R1753T	18572	1	0	aa1396to1863	1	0	0
1/29/2006	R1753T	19197	1	0	aa1396to1863	1	0	0
1/29/2006	R1753T	21132	1	0	aa1396to1863	1	0	0
1/29/2006	S1613G	1158017	1	0	aa1396to1863	1	0	1
1/29/2006	S1613G	1163445	1	0	aa1396to1863	1	0	1
1/29/2006	S1613G	1381897	1	0	aa1396to1863	1	0	1
1/29/2006	V1804D	103628	1	0	aa1396to1863	1	0	1
1/29/2006	V1804D	108.98	1	0	aa1396to1863	1	0	1
1/29/2006	V1804D	1121677	1	0	aa1396to1863	1	0	1
1/29/2006	WT	1797904	1	0	aa1396to1863	1	0	0
1/29/2006	WT	2056189	1	0	aa1396to1863	1	0	0
1/29/2006	WT	2086696	1	0	aa1396to1863	1	0	0
1/29/2006	Y1853X	20797	1	0	aa1396to1863	1	0	0
1/29/2006	Y1853X	21312	1	0	aa1396to1863	1	0	0
1/29/2006	Y1853X	21765	1	0	aa1396to1863	1	0	0
1/30/2006	del14	2859899	0	0	aa1396to1863	1	0	5
1/30/2006	del14	2911426	0	0	aa1396to1863	1	0	5
1/30/2006	del14	3196974	0	0	aa1396to1863	1	0	5
1/30/2006	del14+S1613G	2479358	0	0	aa1396to1863	1	0	5
1/30/2006	del14+S1613G	2660995	0	0	aa1396to1863	1	0	5
1/30/2006	del14+S1613G	2930363	0	0	aa1396to1863	1	0	5
1/30/2006	M1628V	190.36	1	0	aa1396to1863	1	0	0
1/30/2006	M1628V	192.66	1	0	aa1396to1863	1	0	0
1/30/2006	M1628V	203.65	1	0	aa1396to1863	1	0	0
1/30/2006	P1812A	1638841	1	0	aa1396to1863	1	0	0
1/30/2006	P1812A	1669226	1	0	aa1396to1863	1	0	0
1/30/2006	P1812A	1747216	1	0	aa1396to1863	1	0	0
1/30/2006	WT	2192868	1	0	aa1396to1863	1	0	0
1/30/2006	WT	2442782	1	0	aa1396to1863	1	0	0
1/30/2006	WT	244808	1	0	aa1396to1863	1	0	0
6/19/2006	5673insC	39649	0	0	aa1396to1863	1	0	5
6/19/2006	5673insC	41024	0	0	aa1396to1863	1	0	5
6/19/2006	5673insC	45315	0	0	aa1396to1863	1	0	5
6/19/2006	A1823T	139696	0	0	aa1396to1863	1	0	0
6/19/2006	A1823T	14185	0	0	aa1396to1863	1	0	0
6/19/2006	A1823T	150536	0	0	aa1396to1863	1	0	0
6/19/2006	del17/18	116136	0	0	aa1396to1863	1	0	5
6/19/2006	del17/18	11745	0	0	aa1396to1863	1	0	5
6/19/2006	del17/18	123864	0	0	aa1396to1863	1	0	5
6/19/2006	E1644G	5797686	1	0	aa1396to1863	1	0	0
6/19/2006	E1644G	6706641	1	0	aa1396to1863	1	0	0
6/19/2006	E1644G	6714648	1	0	aa1396to1863	1	0	0
6/19/2006	G1738E	20187	1	0	aa1396to1863	1	0	0
6/19/2006	G1738E	21666	1	0	aa1396to1863	1	0	0
6/19/2006	G1738E	22367	1	0	aa1396to1863	1	0	0
6/19/2006	G1738R	28337	1	0	aa1396to1863	1	0	5
6/19/2006	G1738R	28748	1	0	aa1396to1863	1	0	5
6/19/2006	G1738R	29542	1	0	aa1396to1863	1	0	5
6/19/2006	G1788D	1928152	1	0	aa1396to1863	1	0	0
6/19/2006	G1788D	1940563	1	0	aa1396to1863	1	0	0
6/19/2006	G1788D	1965518	1	0	aa1396to1863	1	0	0
6/19/2006	K1487R	1964478	1	0	aa1396to1863	1	0	0
6/19/2006	K1487R	2114537	1	0	aa1396to1863	1	0	0
6/19/2006	K1487R	211603	1	0	aa1396to1863	1	0	0
6/19/2006	L1664P	4709826	1	0	aa1396to1863	1	0	0
6/19/2006	L1664P	4742934	1	0	aa1396to1863	1	0	0
6/19/2006	L1664P	4849989	1	0	aa1396to1863	1	0	0
6/19/2006	L1764P	23942	1	0	aa1396to1863	1	0	5
6/19/2006	L1764P	25892	1	0	aa1396to1863	1	0	5
6/19/2006	L1764P	32741	1	0	aa1396to1863	1	0	5
6/19/2006	M1652I	2620563	1	0	aa1396to1863	1	0	1
6/19/2006	M1652I	2712208	1	0	aa1396to1863	1	0	1
6/19/2006	M1652I	2725296	1	0	aa1396to1863	1	0	1
6/19/2006	M1775R	21675	0	0	aa1396to1863	1	0	5
6/19/2006	M1775R	2211	0	0	aa1396to1863	1	0	5
6/19/2006	M1775R	22438	0	0	aa1396to1863	1	0	5
6/19/2006	M1783T	1709197	1	0	aa1396to1863	1	0	0
6/19/2006	M1783T	1791732	1	0	aa1396to1863	1	0	0
6/19/2006	M1783T	1804089	1	0	aa1396to1863	1	0	0
6/19/2006	P1806A	5742637	1	0	aa1396to1863	1	0	0
6/19/2006	P1806A	5745309	1	0	aa1396to1863	1	0	0
6/19/2006	P1806A	593213	1	0	aa1396to1863	1	0	0
6/19/2006	Q1826H	1307198	1	0	aa1396to1863	1	0	0
6/19/2006	Q1826H	2071332	1	0	aa1396to1863	1	0	0
6/19/2006	Q1826H	2774075	1	0	aa1396to1863	1	0	0
6/19/2006	R1699L	33423	1	0	aa1396to1863	1	0	0
6/19/2006	R1699L	39516	1	0	aa1396to1863	1	0	0
6/19/2006	R1699L	40953	1	0	aa1396to1863	1	0	0
6/19/2006	R1751Q	2456084	1	0	aa1396to1863	1	0	1
6/19/2006	R1751Q	2787404	1	0	aa1396to1863	1	0	1
6/19/2006	R1751Q	2800198	1	0	aa1396to1863	1	0	1
6/19/2006	R1835Q	6024131	1	0	aa1396to1863	1	0	0
6/19/2006	R1835Q	6625973	1	0	aa1396to1863	1	0	0
6/19/2006	R1835Q	6714493	1	0	aa1396to1863	1	0	0
6/19/2006	S1613C	2840714	1	0	aa1396to1863	1	1	0
6/19/2006	S1613C	2979833	1	0	aa1396to1863	1	0	0
6/19/2006	S1613C	3088425	1	0	aa1396to1863	1	0	0
6/19/2006	S1613G	6625207	1	0	aa1396to1863	1	0	1
6/19/2006	S1613G	6712114	1	0	aa1396to1863	1	0	1
6/19/2006	S1613G	720677	1	0	aa1396to1863	1	0	1
6/19/2006	S1655F	140698	1	0	aa1396to1863	1	0	0
6/19/2006	S1655F	143577	1	0	aa1396to1863	1	0	0
6/19/2006	S1655F	151239	1	0	aa1396to1863	1	0	0
6/19/2006	T1700A	1265595	1	0	aa1396to1863	1	0	0
6/19/2006	T1700A	1439975	1	0	aa1396to1863	1	0	0
6/19/2006	T1700A	1484247	1	0	aa1396to1863	1	0	0
6/19/2006	V1713A	33947	1	0	aa1396to1863	1	0	0
6/19/2006	V1713A	36849	1	0	aa1396to1863	1	0	0
6/19/2006	V1713A	37881	1	0	aa1396to1863	1	0	0
6/19/2006	V1833M	5485452	1	0	aa1396to1863	1	0	0
6/19/2006	V1833M	551533	1	0	aa1396to1863	1	0	0
6/19/2006	V1833M	565594	1	0	aa1396to1863	1	0	0
6/19/2006	WT	4689878	1	0	aa1396to1863	1	0	0
6/19/2006	WT	688319	1	0	aa1396to1863	1	0	0
6/19/2006	WT	6894154	1	0	aa1396to1863	1	0	0
6/19/2006	Y1853X	21101	1	0	aa1396to1863	1	0	0
6/19/2006	Y1853X	2.17	1	0	aa1396to1863	1	0	0
6/19/2006	Y1853X	2224	1	0	aa1396to1863	1	0	0
6/22/2006	A1823T	21925	0	0	aa1396to1863	1	0	0
6/22/2006	A1823T	22902	0	0	aa1396to1863	1	0	0
6/22/2006	A1823T	26887	0	0	aa1396to1863	1	0	0
6/22/2006	K1487R	475882	1	0	aa1396to1863	1	0	0
6/22/2006	K1487R	517928	1	0	aa1396to1863	1	0	0
6/22/2006	K1487R	526716	1	0	aa1396to1863	1	0	0
6/22/2006	M1652I	643422	1	0	aa1396to1863	1	0	1
6/22/2006	M1652I	648091	1	0	aa1396to1863	1	0	1
6/22/2006	M1652I	666248	1	0	aa1396to1863	1	0	1
6/22/2006	M1775R	0.3731	1	0	aa1396to1863	1	0	5
6/22/2006	M1775R	0.3985	1	0	aa1396to1863	1	0	5
6/22/2006	M1775R	0.4033	1	0	aa1396to1863	1	0	5
6/22/2006	Q1826H	200567	1	0	aa1396to1863	1	0	0
6/22/2006	Q1826H	266166	1	0	aa1396to1863	1	0	0
6/22/2006	Q1826H	346815	1	0	aa1396to1863	1	0	0
6/22/2006	R1699L	0.4456	1	0	aa1396to1863	1	0	0
6/22/2006	R1699L	0.6022	1	0	aa1396to1863	1	0	0
6/22/2006	R1699L	0.7278	1	0	aa1396to1863	1	0	0
6/22/2006	R1751Q	464798	1	0	aa1396to1863	1	0	1
6/22/2006	R1751Q	473832	1	0	aa1396to1863	1	0	1
6/22/2006	R1751Q	506541	1	0	aa1396to1863	1	0	1
6/22/2006	R1835Q	1204296	1	0	aa1396to1863	1	0	0
6/22/2006	R1835Q	1224292	1	0	aa1396to1863	1	0	0
6/22/2006	R1835Q	1257729	1	0	aa1396to1863	1	0	0
6/22/2006	S1613C	553467	1	0	aa1396to1863	1	0	0
6/22/2006	S1613C	586896	1	0	aa1396to1863	1	0	0
6/22/2006	S1613C	606398	1	0	aa1396to1863	1	0	0
6/22/2006	S1613G	1011159	1	0	aa1396to1863	1	0	1
6/22/2006	S1613G	1017057	1	0	aa1396to1863	1	0	1
6/22/2006	S1613G	1040889	1	0	aa1396to1863	1	0	1
6/22/2006	V1741G	11722	1	0	aa1396to1863	1	0	0
6/22/2006	V1741G	12437	1	0	aa1396to1863	1	0	0
6/22/2006	V1741G	15963	1	0	aa1396to1863	1	0	0
6/22/2006	V1833M	1097775	1	0	aa1396to1863	1	0	0
6/22/2006	V1833M	1166653	1	0	aa1396to1863	1	0	0
6/22/2006	V1833M	1187306	1	0	aa1396to1863	1	0	0
6/22/2006	WT	990334	1	0	aa1396to1863	1	0	0
6/22/2006	WT	1001566	1	0	aa1396to1863	1	0	0
6/22/2006	WT	1030623	1	0	aa1396to1863	1	0	0
6/22/2006	Y1853X	0.3783	1	0	aa1396to1863	1	0	0
6/22/2006	Y1853X	0.3796	1	0	aa1396to1863	1	0	0
6/22/2006	Y1853X	0.3936	1	0	aa1396to1863	1	0	0
2006-12-07	5673insC	0.407	0	0	aa1396to1863	1	0	5
2006-12-07	5673insC	0.4375	0	0	aa1396to1863	1	0	5
2006-12-07	5673insC	0.4534	0	0	aa1396to1863	1	0	5
2006-12-07	A1823T	20854	0	0	aa1396to1863	1	0	0
2006-12-07	A1823T	21077	0	0	aa1396to1863	1	0	0
2006-12-07	A1823T	22186	0	0	aa1396to1863	1	0	0
2006-12-07	del17/18	0.4794	0	0	aa1396to1863	1	0	5
2006-12-07	del17/18	0.4813	0	0	aa1396to1863	1	0	5
2006-12-07	del17/18	0.4839	0	0	aa1396to1863	1	0	5
2006-12-07	K1487R	518115	1	0	aa1396to1863	1	0	0
2006-12-07	K1487R	521848	1	0	aa1396to1863	1	0	0
2006-12-07	K1487R	543473	1	0	aa1396to1863	1	0	0
2006-12-07	M1652I	713282	1	0	aa1396to1863	1	0	1
2006-12-07	M1652I	817316	1	0	aa1396to1863	1	0	1
2006-12-07	M1652I	817456	1	0	aa1396to1863	1	0	1
2006-12-07	M1775R	0.3651	1	0	aa1396to1863	1	0	5
2006-12-07	M1775R	0.3805	1	0	aa1396to1863	1	0	5
2006-12-07	M1775R	0.3987	1	0	aa1396to1863	1	0	5
2006-12-07	Q1826H	939698	1	0	aa1396to1863	1	0	0
2006-12-07	Q1826H	1001313	1	0	aa1396to1863	1	0	0
2006-12-07	Q1826H	1018382	1	0	aa1396to1863	1	0	0
2006-12-07	R1699L	0.3765	1	0	aa1396to1863	1	0	0
2006-12-07	R1699L	0.3831	1	0	aa1396to1863	1	0	0
2006-12-07	R1699L	0.3852	1	0	aa1396to1863	1	0	0
2006-12-07	R1751Q	500089	1	0	aa1396to1863	1	0	1
2006-12-07	R1751Q	53496	1	0	aa1396to1863	1	0	1
2006-12-07	R1751Q	554143	1	0	aa1396to1863	1	0	1
2006-12-07	R1835Q	1011869	1	0	aa1396to1863	1	0	0
2006-12-07	R1835Q	1108818	1	0	aa1396to1863	1	0	0
2006-12-07	R1835Q	1175082	1	0	aa1396to1863	1	0	0
2006-12-07	S1613C	799895	1	0	aa1396to1863	1	0	0
2006-12-07	S1613C	845233	1	0	aa1396to1863	1	0	0
2006-12-07	S1613C	947607	1	0	aa1396to1863	1	0	0
2006-12-07	V1741G	513487	1	0	aa1396to1863	1	0	0
2006-12-07	V1741G	532969	1	0	aa1396to1863	1	0	0
2006-12-07	V1741G	543516	1	0	aa1396to1863	1	0	0
2006-12-07	V1833M	917063	1	0	aa1396to1863	1	0	0
2006-12-07	V1833M	923637	1	0	aa1396to1863	1	0	0
2006-12-07	V1833M	986531	1	0	aa1396to1863	1	0	0
2006-12-07	WT	753886	1	0	aa1396to1863	1	0	0
2006-12-07	WT	813014	1	0	aa1396to1863	1	0	0
2006-12-07	WT	850502	1	0	aa1396to1863	1	0	0
2006-12-07	Y1853X	0.3319	1	0	aa1396to1863	1	0	0
2006-12-07	Y1853X	0.3374	1	0	aa1396to1863	1	0	0
2006-12-07	Y1853X	0.3405	1	0	aa1396to1863	1	0	0
7/20/2006	M1775R	0.0774	1	0	aa1396to1863	1	0	5
7/20/2006	M1775R	0.0791	1	0	aa1396to1863	1	0	5
7/20/2006	M1775R	0.0865	1	0	aa1396to1863	1	0	5
7/20/2006	M1783T	49935	0	0	aa1396to1863	1	0	0
7/20/2006	M1783T	52482	0	0	aa1396to1863	1	0	0
7/20/2006	M1783T	57988	0	0	aa1396to1863	1	0	0
7/20/2006	S1613G	295122	1	0	aa1396to1863	1	0	1
7/20/2006	S1613G	305133	1	0	aa1396to1863	1	0	1
7/20/2006	S1613G	312842	1	0	aa1396to1863	1	0	1
7/20/2006	WT	261686	1	0	aa1396to1863	1	0	0
7/20/2006	WT	265009	1	0	aa1396to1863	1	0	0
7/20/2006	WT	270991	1	0	aa1396to1863	1	0	0
7/20/2006	Y1853X	0.0741	1	0	aa1396to1863	1	0	0
7/20/2006	Y1853X	0.0774	1	0	aa1396to1863	1	0	0
7/20/2006	Y1853X	0.0792	1	0	aa1396to1863	1	0	0
11/22/2006	del14	251771	0	0	aa1396to1863	2	0	5
11/22/2006	del14	263518	0	0	aa1396to1863	2	0	5
11/22/2006	del14	265199	0	0	aa1396to1863	2	0	5
11/22/2006	M1775R	0.1063	1	0	aa1396to1863	2	0	5
11/22/2006	M1775R	0.1093	1	0	aa1396to1863	2	0	5
11/22/2006	M1775R	0.1151	1	0	aa1396to1863	2	0	5
11/22/2006	S1423A	198895	0	0	aa1396to1863	2	1	0
11/22/2006	S1423A	202452	0	0	aa1396to1863	2	1	0
11/22/2006	S1423A	206587	0	0	aa1396to1863	2	1	0
11/22/2006	S1457A	98413	1	0	aa1396to1863	2	1	0
11/22/2006	S1457A	100661	1	0	aa1396to1863	2	1	0
11/22/2006	S1457A	113371	1	0	aa1396to1863	2	1	0
11/22/2006	S1466A	237358	0	0	aa1396to1863	2	1	0
11/22/2006	S1466A	248177	0	0	aa1396to1863	2	1	0
11/22/2006	S1466A	255512	0	0	aa1396to1863	2	1	0
11/22/2006	S1524A	209981	1	0	aa1396to1863	2	1	0
11/22/2006	S1524A	237534	1	0	aa1396to1863	2	1	0
11/22/2006	S1524A	237826	1	0	aa1396to1863	2	1	0
11/22/2006	S1542A	379999	1	0	aa1396to1863	2	1	0
11/22/2006	S1542A	395036	1	0	aa1396to1863	2	1	0
11/22/2006	S1542A	414756	1	0	aa1396to1863	2	1	0
11/22/2006	S1613G	166216	1	0	aa1396to1863	2	0	1
11/22/2006	S1613G	173766	1	0	aa1396to1863	2	0	1
11/22/2006	S1613G	192402	1	0	aa1396to1863	2	0	1
11/22/2006	WT	160578	1	0	aa1396to1863	2	0	0
11/22/2006	WT	161808	1	0	aa1396to1863	2	0	0
11/22/2006	WT	165991	1	0	aa1396to1863	2	0	0
11/22/2006	Y1853X	0.092	1	0	aa1396to1863	2	0	0
11/22/2006	Y1853X	0.0939	1	0	aa1396to1863	2	0	0
11/22/2006	Y1853X	0.0996	1	0	aa1396to1863	2	0	0
2007-08-01	A1830T	22151	1	0	aa1396to1863	1	0	0
2007-08-01	A1830T	23338	1	0	aa1396to1863	1	0	0
2007-08-01	A1830T	24021	1	0	aa1396to1863	1	0	0
2007-08-01	F1662S	19914	1	0	aa1396to1863	1	0	1
2007-08-01	F1662S	22505	1	0	aa1396to1863	1	0	1
2007-08-01	F1662S	2305	1	0	aa1396to1863	1	0	1
2007-08-01	F1695L	23498	1	0	aa1396to1863	1	0	0
2007-08-01	F1695L	25267	1	0	aa1396to1863	1	0	0
2007-08-01	F1695L	25401	1	0	aa1396to1863	1	0	0
2007-08-01	H1746N	10761	1	0	aa1396to1863	1	0	0
2007-08-01	H1746N	10877	1	0	aa1396to1863	1	0	0
2007-08-01	H1746N	11344	1	0	aa1396to1863	1	0	0
2007-08-01	L1844R	20701	1	0	aa1396to1863	1	0	0
2007-08-01	L1844R	21021	1	0	aa1396to1863	1	0	0
2007-08-01	L1844R	23982	1	0	aa1396to1863	1	0	0
2007-08-01	M1775R	0.0158	1	0	aa1396to1863	1	0	5
2007-08-01	M1775R	0.0166	1	0	aa1396to1863	1	0	5
2007-08-01	M1775R	0.0171	1	0	aa1396to1863	1	0	5
2007-08-01	M1783L	23458	1	0	aa1396to1863	1	0	0
2007-08-01	M1783L	25174	1	0	aa1396to1863	1	0	0
2007-08-01	M1783L	25663	1	0	aa1396to1863	1	0	0
2007-08-01	P1771L	13494	1	0	aa1396to1863	1	0	0
2007-08-01	P1771L	13919	1	0	aa1396to1863	1	0	0
2007-08-01	P1771L	15004	1	0	aa1396to1863	1	0	0
2007-08-01	P1859R	20522	1	0	aa1396to1863	1	0	1
2007-08-01	P1859R	20821	1	0	aa1396to1863	1	0	1
2007-08-01	P1859R	29266	1	0	aa1396to1863	1	0	1
2007-08-01	R1726G	22862	1	0	aa1396to1863	1	0	0
2007-08-01	R1726G	24803	1	0	aa1396to1863	1	0	0
2007-08-01	R1726G	25479	1	0	aa1396to1863	1	0	0
2007-08-01	R1751P	0.0178	1	0	aa1396to1863	1	0	0
2007-08-01	R1751P	0.0204	1	0	aa1396to1863	1	0	0
2007-08-01	R1751P	0.0207	1	0	aa1396to1863	1	0	0
2007-08-01	S1613G	2619	1	0	aa1396to1863	1	0	1
2007-08-01	S1613G	2729	1	0	aa1396to1863	1	0	1
2007-08-01	S1613G	30153	1	0	aa1396to1863	1	0	1
2007-08-01	WT	24233	1	0	aa1396to1863	1	0	0
2007-08-01	WT	24836	1	0	aa1396to1863	1	0	0
2007-08-01	WT	27311	1	0	aa1396to1863	1	0	0
2007-08-01	Y1853X	0.0168	1	0	aa1396to1863	1	0	0
2007-08-01	Y1853X	0.0173	1	0	aa1396to1863	1	0	0
2007-08-01	Y1853X	0.0181	1	0	aa1396to1863	1	0	0
2007-12-01	A1830T	43088	1	0	aa1396to1863	1	0	0
2007-12-01	A1830T	44167	1	0	aa1396to1863	1	0	0
2007-12-01	A1830T	49368	1	0	aa1396to1863	1	0	0
2007-12-01	F1662S	36277	1	0	aa1396to1863	1	0	1
2007-12-01	F1662S	41037	1	0	aa1396to1863	1	0	1
2007-12-01	F1662S	51331	1	0	aa1396to1863	1	0	1
2007-12-01	F1695L	43053	1	0	aa1396to1863	1	0	0
2007-12-01	F1695L	46632	1	0	aa1396to1863	1	0	0
2007-12-01	F1695L	58039	1	0	aa1396to1863	1	0	0
2007-12-01	H1746N	18645	1	0	aa1396to1863	1	0	0
2007-12-01	H1746N	19257	1	0	aa1396to1863	1	0	0
2007-12-01	H1746N	20348	1	0	aa1396to1863	1	0	0
2007-12-01	L1844R	46958	1	0	aa1396to1863	1	0	0
2007-12-01	L1844R	49726	1	0	aa1396to1863	1	0	0
2007-12-01	L1844R	52515	1	0	aa1396to1863	1	0	0
2007-12-01	M1775R	0.0335	1	0	aa1396to1863	1	0	5
2007-12-01	M1775R	0.035	1	0	aa1396to1863	1	0	5
2007-12-01	M1775R	0.0396	1	0	aa1396to1863	1	0	5
2007-12-01	M1783L	41286	1	0	aa1396to1863	1	0	0
2007-12-01	M1783L	5946	1	0	aa1396to1863	1	0	0
2007-12-01	M1783L	59884	1	0	aa1396to1863	1	0	0
2007-12-01	P1771L	22599	1	0	aa1396to1863	1	0	0
2007-12-01	P1771L	2566	1	0	aa1396to1863	1	0	0
2007-12-01	P1771L	29202	1	0	aa1396to1863	1	0	0
2007-12-01	P1859R	5.24	1	0	aa1396to1863	1	0	1
2007-12-01	P1859R	52813	1	0	aa1396to1863	1	0	1
2007-12-01	P1859R	56315	1	0	aa1396to1863	1	0	1
2007-12-01	R1726G	4315	1	0	aa1396to1863	1	0	0
2007-12-01	R1726G	5497	1	0	aa1396to1863	1	0	0
2007-12-01	R1726G	56905	1	0	aa1396to1863	1	0	0
2007-12-01	R1751P	0.0375	1	0	aa1396to1863	1	0	0
2007-12-01	R1751P	0.0382	1	0	aa1396to1863	1	0	0
2007-12-01	R1751P	0.0435	1	0	aa1396to1863	1	0	0
2007-12-01	S1613G	41088	1	0	aa1396to1863	1	0	1
2007-12-01	S1613G	52118	1	0	aa1396to1863	1	0	1
2007-12-01	S1613G	56297	1	0	aa1396to1863	1	0	1
2007-12-01	WT	5582	1	0	aa1396to1863	1	0	0
2007-12-01	WT	58564	1	0	aa1396to1863	1	0	0
2007-12-01	WT	72064	1	0	aa1396to1863	1	0	0
2007-12-01	Y1853X	0.0335	1	0	aa1396to1863	1	0	0
2007-12-01	Y1853X	0.035	1	0	aa1396to1863	1	0	0
2007-12-01	Y1853X	0.0432	1	0	aa1396to1863	1	0	0
2008-10-02	D1733Y	130.08	1	0	aa1396to1863	1	1	0
2008-10-02	D1733Y	153.95	1	0	aa1396to1863	1	1	0
2008-10-02	D1733Y	160.77	1	0	aa1396to1863	1	1	0
2008-10-02	D1813H	57.44	1	0	aa1396to1863	1	1	0
2008-10-02	D1813H	68.12	1	0	aa1396to1863	1	1	0
2008-10-02	D1813H	74.27	1	0	aa1396to1863	1	1	0
2008-10-02	E1660V	57.13	1	0	aa1396to1863	1	1	0
2008-10-02	E1660V	102.33	1	0	aa1396to1863	1	1	0
2008-10-02	E1660V	108.64	1	0	aa1396to1863	1	1	0
2008-10-02	E1731D	59.99	1	0	aa1396to1863	1	1	0
2008-10-02	E1731D	66.27	1	0	aa1396to1863	1	1	0
2008-10-02	E1731D	74.95	1	0	aa1396to1863	1	1	0
2008-10-02	E1754V	108.64	1	0	aa1396to1863	1	1	0
2008-10-02	E1754V	133.85	1	0	aa1396to1863	1	1	0
2008-10-02	E1754V	138.69	1	0	aa1396to1863	1	1	0
2008-10-02	E1765K	57.39	1	0	aa1396to1863	1	1	0
2008-10-02	E1765K	70.09	1	0	aa1396to1863	1	1	0
2008-10-02	E1765K	98.45	1	0	aa1396to1863	1	1	0
2008-10-02	H1805L	115.09	1	0	aa1396to1863	1	1	0
2008-10-02	H1805L	127.23	1	0	aa1396to1863	1	1	0
2008-10-02	H1805L	130.11	1	0	aa1396to1863	1	1	0
2008-10-02	L1679Q	99.45	1	0	aa1396to1863	1	1	0
2008-10-02	L1679Q	136.12	1	0	aa1396to1863	1	1	0
2008-10-02	L1679Q	138.6	1	0	aa1396to1863	1	1	0
2008-10-02	L1844P	81.49	1	0	aa1396to1863	1	1	0
2008-10-02	L1844P	81.59	1	0	aa1396to1863	1	1	0
2008-10-02	L1844P	81.68	1	0	aa1396to1863	1	1	0
2008-10-02	M1775R	1.48	1	0	aa1396to1863	1	0	5
2008-10-02	M1775R	1.87	1	0	aa1396to1863	1	0	5
2008-10-02	M1775R	2.99	1	0	aa1396to1863	1	0	5
2008-10-02	S1790Y	119.1	1	0	aa1396to1863	1	1	0
2008-10-02	S1790Y	126.79	1	0	aa1396to1863	1	1	0
2008-10-02	S1790Y	128.63	1	0	aa1396to1863	1	1	0
2008-10-02	WT	82.84	1	0	aa1396to1863	1	0	0
2008-10-02	WT	102.41	1	0	aa1396to1863	1	0	0
2008-10-02	WT	114.75	1	0	aa1396to1863	1	0	0
2008-10-02	Y1853X	1.97	1	0	aa1396to1863	1	0	0
2008-10-02	Y1853X	2.17	1	0	aa1396to1863	1	0	0
2008-10-02	Y1853X	2.42	1	0	aa1396to1863	1	0	0
2008-01-08	D1692Y	0.3243	1	0	aa1646to1859	3	0	0
2008-01-08	D1692Y	0.3507	1	0	aa1646to1859	3	0	0
2008-01-08	D1692Y	0.4241	1	0	aa1646to1859	3	0	0
2008-01-08	M1775R	21106	1	0	aa1646to1859	3	0	5
2008-01-08	M1775R	2209	1	0	aa1646to1859	3	0	5
2008-01-08	M1775R	22499	1	0	aa1646to1859	3	0	5
2008-01-08	V1696L	0.9313	1	0	aa1646to1859	3	0	0
2008-01-08	V1696L	0.9601	1	0	aa1646to1859	3	0	0
2008-01-08	V1696L	1399	1	0	aa1646to1859	3	0	0
2008-01-08	WT	0.336	1	0	aa1646to1859	3	0	0
2008-01-08	WT	0.3708	1	0	aa1646to1859	3	0	0
2008-01-08	WT	19115	1	0	aa1646to1859	3	0	0
2008-01-08	WT	1942	1	0	aa1646to1859	3	0	0
2008-01-08	WT	19664	1	0	aa1646to1859	3	0	0
2008-01-08	WT	20313	1	0	aa1646to1859	3	0	0
2008-01-08	WT	21164	1	0	aa1646to1859	3	0	0
2008-01-08	WT	22309	1	0	aa1646to1859	3	0	0
2008-01-08	Y1853X	0.2119	1	0	aa1646to1859	3	0	0
2008-01-08	Y1853X	0.2173	1	0	aa1646to1859	3	0	0
2008-01-08	Y1853X	0.3214	1	0	aa1646to1859	3	0	0
2008-02-08	D1692Y	0.1535	1	0	aa1646to1859	3	0	0
2008-02-08	D1692Y	0.159	1	0	aa1646to1859	3	0	0
2008-02-08	D1692Y	0.206	1	0	aa1646to1859	3	0	0
2008-02-08	M1775R	0.1099	1	0	aa1646to1859	3	0	5
2008-02-08	M1775R	0.1182	1	0	aa1646to1859	3	0	5
2008-02-08	M1775R	0.1201	1	0	aa1646to1859	3	0	5
2008-02-08	V1696L	0.394	1	0	aa1646to1859	3	0	0
2008-02-08	V1696L	0.4143	1	0	aa1646to1859	3	0	0
2008-02-08	V1696L	0.431	1	0	aa1646to1859	3	0	0
2008-02-08	WT	0.8856	1	0	aa1646to1859	3	0	0
2008-02-08	WT	0.97	1	0	aa1646to1859	3	0	0
2008-02-08	WT	0.9958	1	0	aa1646to1859	3	0	0
2008-02-08	WT	10257	1	0	aa1646to1859	3	0	0
2008-02-08	WT	10287	1	0	aa1646to1859	3	0	0
2008-02-08	WT	1037	1	0	aa1646to1859	3	0	0
2008-02-08	WT	10615	1	0	aa1646to1859	3	0	0
2008-02-08	WT	11354	1	0	aa1646to1859	3	0	0
2008-02-08	WT	11815	1	0	aa1646to1859	3	0	0
2008-02-08	Y1853X	0.1108	1	0	aa1646to1859	3	0	0
2008-02-08	Y1853X	0.1199	1	0	aa1646to1859	3	0	0
2008-02-08	Y1853X	0.2126	1	0	aa1646to1859	3	0	0
2008-09-08	D1692N	0.8412	1	0	aa1646to1859	3	0	0
2008-09-08	D1692N	0.8745	1	0	aa1646to1859	3	0	0
2008-09-08	D1692N	0.9824	1	0	aa1646to1859	3	0	0
2008-09-08	D1733G	15998	1	0	aa1646to1859	3	0	0
2008-09-08	D1733G	16552	1	0	aa1646to1859	3	0	0
2008-09-08	D1733G	17692	1	0	aa1646to1859	3	0	0
2008-09-08	D1739E	0.2211	1	0	aa1646to1859	3	0	0
2008-09-08	D1739E	0.2347	1	0	aa1646to1859	3	0	0
2008-09-08	D1739E	0.248	1	0	aa1646to1859	3	0	0
2008-09-08	E1682K	1397	1	0	aa1646to1859	3	0	1
2008-09-08	E1682K	14014	1	0	aa1646to1859	3	0	1
2008-09-08	E1682K	14769	1	0	aa1646to1859	3	0	1
2008-09-08	E1682V	19499	1	0	aa1646to1859	3	0	0
2008-09-08	E1682V	19742	1	0	aa1646to1859	3	0	0
2008-09-08	E1682V	20565	1	0	aa1646to1859	3	0	0
2008-09-08	F1734S	13064	1	0	aa1646to1859	3	0	0
2008-09-08	F1734S	14629	1	0	aa1646to1859	3	0	0
2008-09-08	F1734S	15023	1	0	aa1646to1859	3	0	0
2008-09-08	M1652T	13326	1	0	aa1646to1859	3	0	1
2008-09-08	M1652T	13488	1	0	aa1646to1859	3	0	1
2008-09-08	M1652T	14374	1	0	aa1646to1859	3	0	1
2008-09-08	M1663K	14908	1	0	aa1646to1859	3	0	0
2008-09-08	M1663K	15849	1	0	aa1646to1859	3	0	0
2008-09-08	M1663K	16643	1	0	aa1646to1859	3	0	0
2008-09-08	M1663L	18338	1	0	aa1646to1859	3	0	0
2008-09-08	M1663L	19112	1	0	aa1646to1859	3	0	0
2008-09-08	M1663L	19487	1	0	aa1646to1859	3	0	0
2008-09-08	M1775R	0.1633	1	0	aa1646to1859	3	0	5
2008-09-08	M1775R	0.191	1	0	aa1646to1859	3	0	5
2008-09-08	M1775R	0.2036	1	0	aa1646to1859	3	0	5
2008-09-08	N1647K	13085	1	0	aa1646to1859	3	0	0
2008-09-08	N1647K	14474	1	0	aa1646to1859	3	0	0
2008-09-08	N1647K	15429	1	0	aa1646to1859	3	0	0
2008-09-08	N1730S	18064	1	0	aa1646to1859	3	0	0
2008-09-08	N1730S	20753	1	0	aa1646to1859	3	0	0
2008-09-08	N1730S	20888	1	0	aa1646to1859	3	0	0
2008-09-08	S1715C	0.1503	1	0	aa1646to1859	3	0	0
2008-09-08	S1715C	0.2627	1	0	aa1646to1859	3	0	0
2008-09-08	S1715C	0.2639	1	0	aa1646to1859	3	0	0
2008-09-08	S1722F	0.1649	1	0	aa1646to1859	3	0	0
2008-09-08	S1722F	0.2332	1	0	aa1646to1859	3	0	0
2008-09-08	S1722F	0.2626	1	0	aa1646to1859	3	0	0
2008-09-08	T1685A	0.2301	1	0	aa1646to1859	3	0	5
2008-09-08	T1685A	0.2548	1	0	aa1646to1859	3	0	5
2008-09-08	T1685A	0.2945	1	0	aa1646to1859	3	0	5
2008-09-08	T1691I	0.2417	1	0	aa1646to1859	3	0	0
2008-09-08	T1691I	0.2585	1	0	aa1646to1859	3	0	0
2008-09-08	T1691I	0.2969	1	0	aa1646to1859	3	0	0
2008-09-08	V1653M	0.1884	1	0	aa1646to1859	3	0	0
2008-09-08	V1653M	0.2086	1	0	aa1646to1859	3	0	0
2008-09-08	V1653M	0.2505	1	0	aa1646to1859	3	0	0
2008-09-08	V1736G	0.204	1	0	aa1646to1859	3	0	0
2008-09-08	V1736G	0.2324	1	0	aa1646to1859	3	0	0
2008-09-08	V1736G	0.2437	1	0	aa1646to1859	3	0	0
2008-09-08	W1718S	0.2623	1	0	aa1646to1859	3	0	0
2008-09-08	W1718S	0.3449	1	0	aa1646to1859	3	0	0
2008-09-08	W1718S	0.3545	1	0	aa1646to1859	3	0	0
2008-09-08	WT	15873	1	0	aa1646to1859	3	0	0
2008-09-08	WT	17217	1	0	aa1646to1859	3	0	0
2008-09-08	WT	19687	1	0	aa1646to1859	3	0	0
2008-09-08	WT	20142	1	0	aa1646to1859	3	0	0
2008-09-08	WT	20228	1	0	aa1646to1859	3	0	0
2008-09-08	WT	20565	1	0	aa1646to1859	3	0	0
2008-09-08	WT	20908	1	0	aa1646to1859	3	0	0
2008-09-08	WT	21263	1	0	aa1646to1859	3	0	0
2008-09-08	WT	21381	1	0	aa1646to1859	3	0	0
2008-09-08	Y1853X	0.1583	1	0	aa1646to1859	3	0	0
2008-09-08	Y1853X	0.1959	1	0	aa1646to1859	3	0	0
2008-09-08	Y1853X	0.2179	1	0	aa1646to1859	3	0	0
8/24/2008	A1789S	95335	1	0	aa1646to1859	3	0	0
8/24/2008	A1789S	104339	1	0	aa1646to1859	3	0	0
8/24/2008	A1789S	105496	1	0	aa1646to1859	3	0	0
8/24/2008	A1843P	69949	1	0	aa1646to1859	3	0	0
8/24/2008	A1843P	82667	1	0	aa1646to1859	3	0	0
8/24/2008	A1843P	86422	1	0	aa1646to1859	3	0	0
8/24/2008	C1787S	91869	1	0	aa1646to1859	3	0	5
8/24/2008	C1787S	101076	1	0	aa1646to1859	3	0	5
8/24/2008	C1787S	103486	1	0	aa1646to1859	3	0	5
8/24/2008	D1739Y	0.606	1	0	aa1646to1859	3	0	0
8/24/2008	D1739Y	0.6507	1	0	aa1646to1859	3	0	0
8/24/2008	D1739Y	0.851	1	0	aa1646to1859	3	0	0
8/24/2008	D1778G	7692	1	0	aa1646to1859	3	0	0
8/24/2008	D1778G	84481	1	0	aa1646to1859	3	0	0
8/24/2008	D1778G	89214	1	0	aa1646to1859	3	0	0
8/24/2008	D1778N	70549	1	0	aa1646to1859	3	0	0
8/24/2008	D1778N	83093	1	0	aa1646to1859	3	0	0
8/24/2008	D1778N	87791	1	0	aa1646to1859	3	0	0
8/24/2008	D1778Y	70428	1	0	aa1646to1859	3	0	0
8/24/2008	D1778Y	75787	1	0	aa1646to1859	3	0	0
8/24/2008	D1778Y	82014	1	0	aa1646to1859	3	0	0
8/24/2008	D1818G	0.3853	1	1	aa1646to1859	3	0	0
8/24/2008	D1818G	0.4631	1	1	aa1646to1859	3	0	0
8/24/2008	D1818G	0.4789	1	1	aa1646to1859	3	0	0
8/24/2008	D1851E	0.7354	1	1	aa1646to1859	3	0	0
8/24/2008	D1851E	0.8077	1	1	aa1646to1859	3	0	0
8/24/2008	D1851E	0.8195	1	1	aa1646to1859	3	0	0
8/24/2008	E1836K	0.566	1	0	aa1646to1859	3	0	0
8/24/2008	E1836K	0.5713	1	0	aa1646to1859	3	0	0
8/24/2008	E1836K	0.697	1	0	aa1646to1859	3	0	0
8/24/2008	F1761S	0.6187	1	0	aa1646to1859	3	0	0
8/24/2008	F1761S	0.8801	1	0	aa1646to1859	3	0	0
8/24/2008	F1761S	10379	1	0	aa1646to1859	3	0	0
8/24/2008	G1803A	0.7728	1	0	aa1646to1859	3	0	0
8/24/2008	G1803A	0.7968	1	0	aa1646to1859	3	0	0
8/24/2008	G1803A	0.8905	1	0	aa1646to1859	3	0	0
8/24/2008	H1805P	103256	1	0	aa1646to1859	3	0	0
8/24/2008	H1805P	103543	1	0	aa1646to1859	3	0	0
8/24/2008	H1805P	118716	1	0	aa1646to1859	3	0	0
8/24/2008	L1780P	0.8084	1	0	aa1646to1859	3	0	0
8/24/2008	L1780P	0.8792	1	0	aa1646to1859	3	0	0
8/24/2008	L1780P	0.9242	1	0	aa1646to1859	3	0	0
8/24/2008	L1854P	19258	1	0	aa1646to1859	3	0	0
8/24/2008	L1854P	2491	1	0	aa1646to1859	3	0	0
8/24/2008	L1854P	25632	1	0	aa1646to1859	3	0	0
8/24/2008	M1775R	0.5175	1	0	aa1646to1859	3	0	5
8/24/2008	M1775R	0.5395	1	0	aa1646to1859	3	0	5
8/24/2008	M1775R	0.5471	1	0	aa1646to1859	3	0	5
8/24/2008	M1783I	7487	1	0	aa1646to1859	3	0	0
8/24/2008	M1783I	93045	1	0	aa1646to1859	3	0	0
8/24/2008	M1783I	94838	1	0	aa1646to1859	3	0	0
8/24/2008	N1819S	0.4343	1	1	aa1646to1859	3	0	0
8/24/2008	N1819S	0.5062	1	1	aa1646to1859	3	0	0
8/24/2008	N1819S	0.5083	1	1	aa1646to1859	3	0	0
8/24/2008	P1749R	0.7616	1	0	aa1646to1859	3	0	0
8/24/2008	P1749R	0.7691	1	0	aa1646to1859	3	0	0
8/24/2008	P1749R	0.8907	1	0	aa1646to1859	3	0	0
8/24/2008	P1771R	82557	0	0	aa1646to1859	3	0	0
8/24/2008	P1771R	86246	0	0	aa1646to1859	3	0	0
8/24/2008	P1771R	77724	1	0	aa1646to1859	3	0	0
8/24/2008	P1856S	0.5265	1	1	aa1646to1859	3	0	0
8/24/2008	P1856S	0.5981	1	1	aa1646to1859	3	0	0
8/24/2008	P1856S	0.6838	1	1	aa1646to1859	3	0	0
8/24/2008	Q1811R	0.5876	1	0	aa1646to1859	3	0	0
8/24/2008	Q1811R	0.5887	1	0	aa1646to1859	3	0	0
8/24/2008	Q1811R	0.7036	1	0	aa1646to1859	3	0	0
8/24/2008	R1835P	0.5316	1	1	aa1646to1859	3	0	0
8/24/2008	R1835P	0.5927	1	1	aa1646to1859	3	0	0
8/24/2008	R1835P	0.6483	1	1	aa1646to1859	3	0	0
8/24/2008	S1841N	0.5482	1	0	aa1646to1859	3	0	0
8/24/2008	S1841N	0.5646	1	0	aa1646to1859	3	0	0
8/24/2008	S1841N	0.6052	1	0	aa1646to1859	3	0	0
8/24/2008	S1841R	66115	1	0	aa1646to1859	3	0	0
8/24/2008	S1841R	69127	1	0	aa1646to1859	3	0	0
8/24/2008	S1841R	73117	1	0	aa1646to1859	3	0	0
8/24/2008	T1773S	82501	0	0	aa1646to1859	3	0	0
8/24/2008	T1773S	84216	1	0	aa1646to1859	3	0	0
8/24/2008	T1773S	84846	1	0	aa1646to1859	3	0	0
8/24/2008	V1808A	5663	1	0	aa1646to1859	3	0	0
8/24/2008	V1808A	57751	1	0	aa1646to1859	3	0	0
8/24/2008	V1808A	59364	1	0	aa1646to1859	3	0	0
8/24/2008	V1809A	20942	1	0	aa1646to1859	3	0	0
8/24/2008	V1809A	27506	1	0	aa1646to1859	3	0	0
8/24/2008	V1809A	28704	1	0	aa1646to1859	3	0	0
8/24/2008	V1810G	0.7491	1	0	aa1646to1859	3	0	0
8/24/2008	V1810G	0.8213	1	0	aa1646to1859	3	0	0
8/24/2008	V1810G	0.8616	1	0	aa1646to1859	3	0	0
8/24/2008	V1833M	51278	1	0	aa1646to1859	3	0	0
8/24/2008	V1833M	59542	1	0	aa1646to1859	3	0	0
8/24/2008	V1833M	6823	1	0	aa1646to1859	3	0	0
8/24/2008	V1838E	0.8249	1	0	aa1646to1859	3	0	5
8/24/2008	V1838E	13908	1	0	aa1646to1859	3	0	5
8/24/2008	V1838E	75326	1	0	aa1646to1859	3	0	5
8/24/2008	W1837G	54082	1	0	aa1646to1859	3	0	0
8/24/2008	W1837G	58503	1	0	aa1646to1859	3	0	0
8/24/2008	W1837G	67868	1	0	aa1646to1859	3	0	0
8/24/2008	WT	70918	1	0	aa1646to1859	3	0	0
8/24/2008	WT	72408	1	0	aa1646to1859	3	0	0
8/24/2008	WT	73033	1	0	aa1646to1859	3	0	0
8/24/2008	WT	74483	1	0	aa1646to1859	3	0	0
8/24/2008	WT	80719	1	0	aa1646to1859	3	0	0
8/24/2008	WT	88235	1	0	aa1646to1859	3	0	0
8/24/2008	WT	8961	1	0	aa1646to1859	3	0	0
8/24/2008	WT	90536	1	0	aa1646to1859	3	0	0
8/24/2008	WT	96602	1	0	aa1646to1859	3	0	0
8/24/2008	Y1853C	81027	1	1	aa1646to1859	3	0	0
8/24/2008	Y1853C	92993	1	1	aa1646to1859	3	0	0
8/24/2008	Y1853C	96897	1	1	aa1646to1859	3	0	0
8/24/2008	Y1853X	0.542	1	0	aa1646to1859	3	0	0
8/24/2008	Y1853X	0.6846	1	0	aa1646to1859	3	0	0
8/24/2008	Y1853X	150272	1	0	aa1646to1859	3	0	0
8/25/2008	A1789S	74006	1	0	aa1646to1859	3	0	0
8/25/2008	A1789S	75276	1	0	aa1646to1859	3	0	0
8/25/2008	A1789S	77434	1	0	aa1646to1859	3	0	0
8/25/2008	A1843P	0.9059	1	0	aa1646to1859	3	0	0
8/25/2008	A1843P	0.9174	1	0	aa1646to1859	3	0	0
8/25/2008	A1843P	10283	1	0	aa1646to1859	3	0	0
8/25/2008	C1787S	69807	1	0	aa1646to1859	3	0	5
8/25/2008	C1787S	69856	1	0	aa1646to1859	3	0	5
8/25/2008	C1787S	74699	1	0	aa1646to1859	3	0	5
8/25/2008	D1692N	51025	1	0	aa1646to1859	3	0	0
8/25/2008	D1692N	53553	1	0	aa1646to1859	3	0	0
8/25/2008	D1692N	59066	1	0	aa1646to1859	3	0	0
8/25/2008	D1692Y	12858	1	0	aa1646to1859	3	0	0
8/25/2008	D1692Y	13424	1	0	aa1646to1859	3	0	0
8/25/2008	D1692Y	14203	1	0	aa1646to1859	3	0	0
8/25/2008	D1733G	69634	1	0	aa1646to1859	3	0	0
8/25/2008	D1733G	70344	1	0	aa1646to1859	3	0	0
8/25/2008	D1733G	73791	1	0	aa1646to1859	3	0	0
8/25/2008	D1739E	0.8124	1	0	aa1646to1859	3	0	0
8/25/2008	D1739E	0.83	1	0	aa1646to1859	3	0	0
8/25/2008	D1739E	0.8943	1	0	aa1646to1859	3	0	0
8/25/2008	D1739Y	0.7951	1	1	aa1646to1859	3	0	0
8/25/2008	D1739Y	0.804	1	0	aa1646to1859	3	0	0
8/25/2008	D1739Y	0.9165	1	0	aa1646to1859	3	0	0
8/25/2008	D1778G	65539	1	0	aa1646to1859	3	0	0
8/25/2008	D1778G	68218	1	0	aa1646to1859	3	0	0
8/25/2008	D1778G	74485	1	0	aa1646to1859	3	0	0
8/25/2008	D1778N	61119	1	0	aa1646to1859	3	0	0
8/25/2008	D1778N	66639	1	0	aa1646to1859	3	0	0
8/25/2008	D1778N	67054	1	0	aa1646to1859	3	0	0
8/25/2008	D1778Y	53553	1	0	aa1646to1859	3	0	0
8/25/2008	D1778Y	53758	1	0	aa1646to1859	3	0	0
8/25/2008	D1778Y	63918	1	0	aa1646to1859	3	0	0
8/25/2008	D1818G	72788	1	0	aa1646to1859	3	0	0
8/25/2008	D1818G	83052	1	0	aa1646to1859	3	0	0
8/25/2008	D1818G	88141	1	0	aa1646to1859	3	0	0
8/25/2008	D1851E	77916	1	0	aa1646to1859	3	0	0
8/25/2008	D1851E	8455	1	0	aa1646to1859	3	0	0
8/25/2008	D1851E	87642	1	0	aa1646to1859	3	0	0
8/25/2008	E1682K	78878	1	0	aa1646to1859	3	0	1
8/25/2008	E1682K	86529	1	0	aa1646to1859	3	0	1
8/25/2008	E1682K	89836	1	0	aa1646to1859	3	0	1
8/25/2008	E1682V	108584	1	0	aa1646to1859	3	0	0
8/25/2008	E1682V	109185	1	0	aa1646to1859	3	0	0
8/25/2008	E1682V	115958	1	0	aa1646to1859	3	0	0
8/25/2008	E1836K	34239	1	0	aa1646to1859	3	0	0
8/25/2008	E1836K	42613	1	0	aa1646to1859	3	0	0
8/25/2008	E1836K	4665	1	0	aa1646to1859	3	0	0
8/25/2008	F1734S	65451	1	0	aa1646to1859	3	0	0
8/25/2008	F1734S	65866	1	0	aa1646to1859	3	0	0
8/25/2008	F1734S	78347	1	0	aa1646to1859	3	0	0
8/25/2008	F1761S	0.8865	1	0	aa1646to1859	3	0	0
8/25/2008	F1761S	0.9128	1	0	aa1646to1859	3	0	0
8/25/2008	F1761S	0.9555	1	0	aa1646to1859	3	0	0
8/25/2008	G1803A	0.7715	1	0	aa1646to1859	3	0	0
8/25/2008	G1803A	0.7965	1	0	aa1646to1859	3	0	0
8/25/2008	G1803A	0.8456	1	0	aa1646to1859	3	0	0
8/25/2008	H1805P	78978	1	0	aa1646to1859	3	0	0
8/25/2008	H1805P	90091	1	0	aa1646to1859	3	0	0
8/25/2008	H1805P	93496	1	0	aa1646to1859	3	0	0
8/25/2008	L1780P	0.8895	1	0	aa1646to1859	3	0	0
8/25/2008	L1780P	0.9215	1	0	aa1646to1859	3	0	0
8/25/2008	L1780P	10076	1	0	aa1646to1859	3	0	0
8/25/2008	L1854P	10426	1	0	aa1646to1859	3	0	0
8/25/2008	L1854P	11652	1	0	aa1646to1859	3	0	0
8/25/2008	L1854P	13016	1	0	aa1646to1859	3	0	0
8/25/2008	M1652T	87387	1	0	aa1646to1859	3	0	1
8/25/2008	M1652T	88253	1	0	aa1646to1859	3	0	1
8/25/2008	M1652T	98377	1	0	aa1646to1859	3	0	1
8/25/2008	M1663K	86702	1	0	aa1646to1859	3	0	0
8/25/2008	M1663K	87204	1	0	aa1646to1859	3	0	0
8/25/2008	M1663K	87931	1	0	aa1646to1859	3	0	0
8/25/2008	M1663L	0.5268	1	0	aa1646to1859	3	0	0
8/25/2008	M1663L	107722	1	0	aa1646to1859	3	0	0
8/25/2008	M1663L	107771	1	0	aa1646to1859	3	0	0
8/25/2008	M1775R	0.5632	1	0	aa1646to1859	3	0	5
8/25/2008	M1775R	0.5826	1	0	aa1646to1859	3	0	5
8/25/2008	M1775R	0.6131	1	0	aa1646to1859	3	0	5
8/25/2008	M1783I	76624	1	0	aa1646to1859	3	0	0
8/25/2008	M1783I	77704	1	0	aa1646to1859	3	0	0
8/25/2008	M1783I	80141	1	0	aa1646to1859	3	0	0
8/25/2008	N1647K	88086	1	0	aa1646to1859	3	0	0
8/25/2008	N1647K	91381	1	0	aa1646to1859	3	0	0
8/25/2008	N1647K	9869	1	0	aa1646to1859	3	0	0
8/25/2008	N1730S	73579	1	0	aa1646to1859	3	0	0
8/25/2008	N1730S	76722	1	0	aa1646to1859	3	0	0
8/25/2008	N1730S	77925	1	0	aa1646to1859	3	0	0
8/25/2008	N1819S	82293	1	0	aa1646to1859	3	0	0
8/25/2008	N1819S	87077	1	0	aa1646to1859	3	0	0
8/25/2008	N1819S	89297	1	0	aa1646to1859	3	0	0
8/25/2008	P1749R	0.7377	1	0	aa1646to1859	3	0	0
8/25/2008	P1749R	0.7981	1	0	aa1646to1859	3	0	0
8/25/2008	P1749R	0.8564	1	0	aa1646to1859	3	0	0
8/25/2008	P1771R	66595	1	0	aa1646to1859	3	0	0
8/25/2008	P1771R	66844	1	0	aa1646to1859	3	0	0
8/25/2008	P1771R	71691	1	0	aa1646to1859	3	0	0
8/25/2008	P1856S	87366	1	0	aa1646to1859	3	0	0
8/25/2008	P1856S	87466	1	0	aa1646to1859	3	0	0
8/25/2008	P1856S	93339	1	0	aa1646to1859	3	0	0
8/25/2008	Q1811R	0.8332	1	0	aa1646to1859	3	0	0
8/25/2008	Q1811R	0.8704	1	0	aa1646to1859	3	0	0
8/25/2008	Q1811R	0.956	1	0	aa1646to1859	3	0	0
8/25/2008	R1835P	126905	1	0	aa1646to1859	3	0	0
8/25/2008	R1835P	131446	1	0	aa1646to1859	3	0	0
8/25/2008	R1835P	142543	1	0	aa1646to1859	3	0	0
8/25/2008	S1715C	0.8158	1	0	aa1646to1859	3	0	0
8/25/2008	S1715C	0.8603	1	0	aa1646to1859	3	0	0
8/25/2008	S1715C	0.9233	1	0	aa1646to1859	3	0	0
8/25/2008	S1722F	0.7585	1	0	aa1646to1859	3	0	0
8/25/2008	S1722F	0.8019	1	0	aa1646to1859	3	0	0
8/25/2008	S1722F	0.9182	1	0	aa1646to1859	3	0	0
8/25/2008	S1841N	0.9416	1	0	aa1646to1859	3	0	0
8/25/2008	S1841N	0.9781	1	0	aa1646to1859	3	0	0
8/25/2008	S1841N	1.02	1	0	aa1646to1859	3	0	0
8/25/2008	S1841R	0.9247	1	0	aa1646to1859	3	0	0
8/25/2008	S1841R	0.964	1	0	aa1646to1859	3	0	0
8/25/2008	S1841R	0.9753	1	0	aa1646to1859	3	0	0
8/25/2008	T1685A	0.9579	1	0	aa1646to1859	3	0	5
8/25/2008	T1685A	1224	1	0	aa1646to1859	3	0	5
8/25/2008	T1685A	13584	1	0	aa1646to1859	3	0	5
8/25/2008	T1691I	0.7999	1	0	aa1646to1859	3	0	0
8/25/2008	T1691I	0.8157	1	0	aa1646to1859	3	0	0
8/25/2008	T1691I	0.8492	1	0	aa1646to1859	3	0	0
8/25/2008	T1773S	5974	1	0	aa1646to1859	3	0	0
8/25/2008	T1773S	62142	1	0	aa1646to1859	3	0	0
8/25/2008	T1773S	62247	1	0	aa1646to1859	3	0	0
8/25/2008	V1653M	0.7818	1	0	aa1646to1859	3	0	0
8/25/2008	V1653M	12937	1	0	aa1646to1859	3	0	0
8/25/2008	V1653M	1379	1	0	aa1646to1859	3	0	0
8/25/2008	V1696L	67206	1	0	aa1646to1859	3	0	0
8/25/2008	V1696L	67857	1	0	aa1646to1859	3	0	0
8/25/2008	V1696L	74251	1	0	aa1646to1859	3	0	0
8/25/2008	V1736G	0.7696	1	0	aa1646to1859	3	0	0
8/25/2008	V1736G	0.8033	1	0	aa1646to1859	3	0	0
8/25/2008	V1736G	0.8247	1	0	aa1646to1859	3	0	0
8/25/2008	V1808A	69005	1	0	aa1646to1859	3	0	0
8/25/2008	V1808A	69718	1	0	aa1646to1859	3	0	0
8/25/2008	V1808A	74678	1	0	aa1646to1859	3	0	0
8/25/2008	V1809A	35254	1	0	aa1646to1859	3	0	0
8/25/2008	V1809A	36496	1	0	aa1646to1859	3	0	0
8/25/2008	V1809A	38449	1	0	aa1646to1859	3	0	0
8/25/2008	V1810G	1401	1	0	aa1646to1859	3	0	0
8/25/2008	V1810G	14106	1	0	aa1646to1859	3	0	0
8/25/2008	V1810G	14736	1	0	aa1646to1859	3	0	0
8/25/2008	V1833M	11198	1	0	aa1646to1859	3	0	0
8/25/2008	V1833M	12185	1	0	aa1646to1859	3	0	0
8/25/2008	V1833M	17494	1	0	aa1646to1859	3	0	0
8/25/2008	V1838E	22651	1	0	aa1646to1859	3	0	5
8/25/2008	V1838E	23468	1	0	aa1646to1859	3	0	5
8/25/2008	V1838E	24049	1	0	aa1646to1859	3	0	5
8/25/2008	W1718S	11079	1	0	aa1646to1859	3	0	0
8/25/2008	W1718S	12777	1	0	aa1646to1859	3	0	0
8/25/2008	W1718S	12783	1	0	aa1646to1859	3	0	0
8/25/2008	W1837G	0.877	1	0	aa1646to1859	3	0	0
8/25/2008	W1837G	0.9575	1	0	aa1646to1859	3	0	0
8/25/2008	W1837G	0.997	1	0	aa1646to1859	3	0	0
8/25/2008	WT	0.8438	1	1	aa1646to1859	3	0	0
8/25/2008	WT	83748	1	0	aa1646to1859	3	0	0
8/25/2008	WT	91904	1	0	aa1646to1859	3	0	0
8/25/2008	WT	95478	1	0	aa1646to1859	3	0	0
8/25/2008	WT	100821	1	0	aa1646to1859	3	0	0
8/25/2008	WT	10489	1	0	aa1646to1859	3	0	0
8/25/2008	WT	106788	1	0	aa1646to1859	3	0	0
8/25/2008	WT	10837	1	0	aa1646to1859	3	0	0
8/25/2008	WT	109423	1	0	aa1646to1859	3	0	0
8/25/2008	Y1853C	0.9125	1	0	aa1646to1859	3	0	0
8/25/2008	Y1853C	0.9724	1	0	aa1646to1859	3	0	0
8/25/2008	Y1853C	0.9861	1	0	aa1646to1859	3	0	0
8/25/2008	Y1853X	0.637	1	0	aa1646to1859	3	0	0
8/25/2008	Y1853X	0.6834	1	0	aa1646to1859	3	0	0
8/25/2008	Y1853X	0.7694	1	0	aa1646to1859	3	0	0
8/26/2008	D1813H	501669	1	0	aa1396to1863	2	1	0
8/26/2008	D1813H	564472	1	0	aa1396to1863	2	1	0
8/26/2008	D1813H	688688	1	0	aa1396to1863	2	1	0
8/26/2008	E1660V	2246124	1	0	aa1396to1863	2	1	0
8/26/2008	E1660V	237857	1	0	aa1396to1863	2	1	0
8/26/2008	E1660V	2662532	1	0	aa1396to1863	2	1	0
8/26/2008	E1731D	1370225	1	0	aa1396to1863	2	1	0
8/26/2008	E1731D	1448554	1	0	aa1396to1863	2	1	0
8/26/2008	E1731D	1638813	1	0	aa1396to1863	2	1	0
8/26/2008	E1754V	2488624	1	0	aa1396to1863	2	1	0
8/26/2008	E1754V	2682593	1	0	aa1396to1863	2	1	0
8/26/2008	E1754V	2775637	1	0	aa1396to1863	2	1	0
8/26/2008	E1765K	1032285	0	0	aa1396to1863	2	1	0
8/26/2008	E1765K	1714154	0	0	aa1396to1863	2	1	0
8/26/2008	E1765K	1833146	0	0	aa1396to1863	2	1	0
8/26/2008	H1805L	942711	1	0	aa1396to1863	2	1	0
8/26/2008	H1805L	990507	1	0	aa1396to1863	2	1	0
8/26/2008	H1805L	1438752	1	0	aa1396to1863	2	1	0
8/26/2008	L1679Q	0.7878	1	1	aa1396to1863	2	1	0
8/26/2008	L1679Q	0.9315	1	1	aa1396to1863	2	1	0
8/26/2008	L1679Q	17409	1	1	aa1396to1863	2	1	0
8/26/2008	L1733Y	2715646	1	0	aa1396to1863	2	1	0
8/26/2008	L1733Y	2893462	1	0	aa1396to1863	2	1	0
8/26/2008	L1733Y	3174696	1	0	aa1396to1863	2	1	0
8/26/2008	L1844P	1511197	1	0	aa1396to1863	2	1	0
8/26/2008	L1844P	1592112	1	0	aa1396to1863	2	1	0
8/26/2008	L1844P	1808817	1	0	aa1396to1863	2	1	0
8/26/2008	M1775R	21865	1	0	aa1396to1863	2	0	5
8/26/2008	M1775R	22457	1	0	aa1396to1863	2	0	5
8/26/2008	M1775R	23783	1	0	aa1396to1863	2	0	5
8/26/2008	S1790Y	1339157	1	0	aa1396to1863	2	1	0
8/26/2008	S1790Y	3025063	1	0	aa1396to1863	2	1	0
8/26/2008	S1790Y	332582	1	0	aa1396to1863	2	1	0
8/26/2008	V1736A	9817	1	0	aa1396to1863	2	0	0
8/26/2008	V1736A	0.8151	1	0	aa1396to1863	2	0	0
8/26/2008	V1736A	82814	1	0	aa1396to1863	2	0	0
8/26/2008	WT	2777399	1	0	aa1396to1863	2	0	0
8/26/2008	WT	2851969	1	0	aa1396to1863	2	0	0
8/26/2008	WT	312.94	1	0	aa1396to1863	2	0	0
8/26/2008	Y1853X	0.9361	1	0	aa1396to1863	2	0	0
8/26/2008	Y1853X	24783	1	0	aa1396to1863	2	0	0
8/26/2008	Y1853X	28795	1	0	aa1396to1863	2	0	0
8/30/2008	D1813H	1578553	1	0	aa1396to1863	2	1	0
8/30/2008	D1813H	173235	1	0	aa1396to1863	2	1	0
8/30/2008	D1813H	1955774	1	0	aa1396to1863	2	1	0
8/30/2008	E1660V	1653549	1	0	aa1396to1863	2	1	0
8/30/2008	E1660V	2591266	1	0	aa1396to1863	2	1	0
8/30/2008	E1660V	2619172	1	0	aa1396to1863	2	1	0
8/30/2008	E1731D	1868324	1	0	aa1396to1863	2	1	0
8/30/2008	E1731D	1932997	1	0	aa1396to1863	2	1	0
8/30/2008	E1731D	2182952	1	0	aa1396to1863	2	1	0
8/30/2008	E1754V	1992996	1	0	aa1396to1863	2	1	0
8/30/2008	E1754V	2447178	1	0	aa1396to1863	2	1	0
8/30/2008	E1754V	4831461	1	0	aa1396to1863	2	1	0
8/30/2008	E1765K	1634018	1	0	aa1396to1863	2	1	0
8/30/2008	E1765K	2091719	1	0	aa1396to1863	2	1	0
8/30/2008	E1765K	2102156	1	0	aa1396to1863	2	1	0
8/30/2008	H1805L	181843	1	0	aa1396to1863	2	1	0
8/30/2008	H1805L	207023	1	0	aa1396to1863	2	1	0
8/30/2008	H1805L	2217605	1	0	aa1396to1863	2	1	0
8/30/2008	L1679Q	2649244	1	0	aa1396to1863	2	1	0
8/30/2008	L1679Q	277816	1	0	aa1396to1863	2	1	0
8/30/2008	L1679Q	3059355	1	0	aa1396to1863	2	1	0
8/30/2008	L1733Y	3390828	1	0	aa1396to1863	2	1	0
8/30/2008	L1733Y	3598755	1	0	aa1396to1863	2	1	0
8/30/2008	L1733Y	399802	1	0	aa1396to1863	2	1	0
8/30/2008	L1844P	1075608	1	0	aa1396to1863	2	1	0
8/30/2008	L1844P	1731431	1	0	aa1396to1863	2	1	0
8/30/2008	L1844P	2475884	1	0	aa1396to1863	2	1	0
8/30/2008	M1775R	22977	1	0	aa1396to1863	2	0	5
8/30/2008	M1775R	24361	1	0	aa1396to1863	2	0	5
8/30/2008	M1775R	2417369	1	1	aa1396to1863	2	0	5
8/30/2008	S1790Y	1914326	1	0	aa1396to1863	2	1	0
8/30/2008	S1790Y	204412	1	0	aa1396to1863	2	1	0
8/30/2008	S1790Y	2942408	1	0	aa1396to1863	2	1	0
8/30/2008	V1736A	0.7597	1	0	aa1396to1863	2	0	0
8/30/2008	V1736A	111132	1	0	aa1396to1863	2	0	0
8/30/2008	V1736A	122721	1	0	aa1396to1863	2	0	0
8/30/2008	WT	858715	1	0	aa1396to1863	2	0	0
8/30/2008	WT	945396	1	0	aa1396to1863	2	0	0
8/30/2008	WT	1319154	1	0	aa1396to1863	2	0	0
8/30/2008	WT	1495957	1	0	aa1396to1863	2	0	0
8/30/2008	WT	1659926	1	0	aa1396to1863	2	0	0
8/30/2008	WT	1660235	1	0	aa1396to1863	2	0	0
8/30/2008	Y1853X	73989	1	0	aa1396to1863	2	0	0
8/30/2008	Y1853X	82341	1	0	aa1396to1863	2	0	0
8/30/2008	Y1853X	116898	1	0	aa1396to1863	2	0	0
9/21/2008	A1843P	0.4776	1	0	aa1646to1859	3	0	0
9/21/2008	A1843P	0.4899	1	0	aa1646to1859	3	0	0
9/21/2008	A1843P	0.5162	1	0	aa1646to1859	3	0	0
9/21/2008	D1692N	41946	1	0	aa1646to1859	3	0	0
9/21/2008	D1692N	41947	1	0	aa1646to1859	3	0	0
9/21/2008	D1692N	42122	1	0	aa1646to1859	3	0	0
9/21/2008	D1818G	6314	1	0	aa1646to1859	3	0	0
9/21/2008	D1818G	66109	1	0	aa1646to1859	3	0	0
9/21/2008	D1818G	67857	1	0	aa1646to1859	3	0	0
9/21/2008	D1851E	65819	1	0	aa1646to1859	3	0	0
9/21/2008	D1851E	70441	1	0	aa1646to1859	3	0	0
9/21/2008	D1851E	71032	1	0	aa1646to1859	3	0	0
9/21/2008	E1836K	17649	1	0	aa1646to1859	3	0	0
9/21/2008	E1836K	17777	1	0	aa1646to1859	3	0	0
9/21/2008	E1836K	18833	1	0	aa1646to1859	3	0	0
9/21/2008	L1854P	0.748	1	0	aa1646to1859	3	0	0
9/21/2008	L1854P	0.7543	1	0	aa1646to1859	3	0	0
9/21/2008	L1854P	0.762	1	0	aa1646to1859	3	0	0
9/21/2008	M1775R	0.1261	1	0	aa1646to1859	3	0	5
9/21/2008	M1775R	0.1483	1	0	aa1646to1859	3	0	5
9/21/2008	M1775R	0.1742	1	0	aa1646to1859	3	0	5
9/21/2008	N1819S	57697	1	0	aa1646to1859	3	0	0
9/21/2008	N1819S	59764	1	0	aa1646to1859	3	0	0
9/21/2008	N1819S	60948	1	0	aa1646to1859	3	0	0
9/21/2008	P1856S	66331	1	0	aa1646to1859	3	0	0
9/21/2008	P1856S	71616	1	0	aa1646to1859	3	0	0
9/21/2008	P1856S	73426	1	0	aa1646to1859	3	0	0
9/21/2008	Q1811R	0.5237	1	0	aa1646to1859	3	0	0
9/21/2008	Q1811R	0.5302	1	0	aa1646to1859	3	0	0
9/21/2008	Q1811R	0.5346	1	0	aa1646to1859	3	0	0
9/21/2008	R1835P	85817	1	0	aa1646to1859	3	0	0
9/21/2008	R1835P	88133	1	0	aa1646to1859	3	0	0
9/21/2008	R1835P	94689	1	0	aa1646to1859	3	0	0
9/21/2008	S1841N	0.5561	1	0	aa1646to1859	3	0	0
9/21/2008	S1841N	0.5917	1	0	aa1646to1859	3	0	0
9/21/2008	S1841N	0.5925	1	0	aa1646to1859	3	0	0
9/21/2008	S1841R	0.4729	1	0	aa1646to1859	3	0	0
9/21/2008	S1841R	0.4911	1	0	aa1646to1859	3	0	0
9/21/2008	S1841R	0.4975	1	0	aa1646to1859	3	0	0
9/21/2008	V1808A	43539	1	0	aa1646to1859	3	0	0
9/21/2008	V1808A	49647	1	0	aa1646to1859	3	0	0
9/21/2008	V1808A	52448	1	0	aa1646to1859	3	0	0
9/21/2008	V1809A	11185	1	0	aa1646to1859	3	0	0
9/21/2008	V1809A	23594	1	0	aa1646to1859	3	0	0
9/21/2008	V1809A	24172	1	0	aa1646to1859	3	0	0
9/21/2008	V1810G	0.3851	1	0	aa1646to1859	3	0	0
9/21/2008	V1810G	0.7621	1	0	aa1646to1859	3	0	0
9/21/2008	V1810G	0.817	1	0	aa1646to1859	3	0	0
9/21/2008	V1833M	0.7598	1	0	aa1646to1859	3	0	0
9/21/2008	V1833M	0.8268	1	0	aa1646to1859	3	0	0
9/21/2008	V1833M	0.8851	1	0	aa1646to1859	3	0	0
9/21/2008	V1838E	0.9501	1	0	aa1646to1859	3	0	5
9/21/2008	V1838E	0.9696	1	0	aa1646to1859	3	0	5
9/21/2008	V1838E	10267	1	0	aa1646to1859	3	0	5
9/21/2008	W1837G	0.4346	1	0	aa1646to1859	3	0	0
9/21/2008	W1837G	0.4882	1	0	aa1646to1859	3	0	0
9/21/2008	W1837G	0.5475	1	0	aa1646to1859	3	0	0
9/21/2008	WT	37854	1	0	aa1646to1859	3	0	0
9/21/2008	WT	40457	1	0	aa1646to1859	3	0	0
9/21/2008	WT	46653	1	0	aa1646to1859	3	0	0
9/21/2008	Y1853C	0.5658	1	0	aa1646to1859	3	0	0
9/21/2008	Y1853C	0.5719	1	0	aa1646to1859	3	0	0
9/21/2008	Y1853C	0.5776	1	0	aa1646to1859	3	0	0
9/21/2008	Y1853X	0.2195	1	0	aa1646to1859	3	0	0
9/21/2008	Y1853X	0.2254	1	0	aa1646to1859	3	0	0
9/21/2008	Y1853X	0.2551	1	0	aa1646to1859	3	0	0
9/23/2008	D1813H	2589232	1	0	aa1396to1863	2	1	0
9/23/2008	D1813H	261817	1	0	aa1396to1863	2	1	0
9/23/2008	D1813H	2792423	1	0	aa1396to1863	2	1	0
9/23/2008	E1660V	1568615	1	0	aa1396to1863	2	1	0
9/23/2008	E1660V	2660334	1	0	aa1396to1863	2	1	0
9/23/2008	E1660V	4132451	1	0	aa1396to1863	2	1	0
9/23/2008	E1731D	2519277	1	0	aa1396to1863	2	1	0
9/23/2008	E1731D	2590395	1	0	aa1396to1863	2	1	0
9/23/2008	E1731D	2639536	1	0	aa1396to1863	2	1	0
9/23/2008	E1754V	1477036	1	0	aa1396to1863	2	1	0
9/23/2008	E1754V	2774502	1	0	aa1396to1863	2	1	0
9/23/2008	E1754V	3328098	1	0	aa1396to1863	2	1	0
9/23/2008	E1765K	3101046	1	0	aa1396to1863	2	1	0
9/23/2008	E1765K	3300171	1	0	aa1396to1863	2	1	0
9/23/2008	E1765K	3356293	1	0	aa1396to1863	2	1	0
9/23/2008	H1805L	1977833	1	0	aa1396to1863	2	1	0
9/23/2008	H1805L	2263394	1	0	aa1396to1863	2	1	0
9/23/2008	H1805L	2446503	1	0	aa1396to1863	2	1	0
9/23/2008	L1679Q	1002593	1	0	aa1396to1863	2	1	0
9/23/2008	L1679Q	1217137	1	0	aa1396to1863	2	1	0
9/23/2008	L1679Q	1831186	1	0	aa1396to1863	2	1	0
9/23/2008	L1733Y	1964232	1	0	aa1396to1863	2	1	0
9/23/2008	L1733Y	2376083	1	0	aa1396to1863	2	1	0
9/23/2008	L1733Y	3128204	1	0	aa1396to1863	2	1	0
9/23/2008	L1844P	3129459	1	0	aa1396to1863	2	1	0
9/23/2008	L1844P	3434498	1	0	aa1396to1863	2	1	0
9/23/2008	L1844P	3618744	1	0	aa1396to1863	2	1	0
9/23/2008	M1775R	0.6862	1	0	aa1396to1863	2	0	5
9/23/2008	M1775R	0.6886	1	0	aa1396to1863	2	0	5
9/23/2008	M1775R	0.7454	1	0	aa1396to1863	2	0	5
9/23/2008	S1790Y	1263236	1	0	aa1396to1863	2	1	0
9/23/2008	S1790Y	4259002	1	0	aa1396to1863	2	1	0
9/23/2008	S1790Y	436943	1	0	aa1396to1863	2	1	0
9/23/2008	WT	2798466	1	0	aa1396to1863	2	0	0
9/23/2008	WT	2832271	1	0	aa1396to1863	2	0	0
9/23/2008	WT	3235064	1	0	aa1396to1863	2	0	0
9/23/2008	Y1853X	14628	1	0	aa1396to1863	2	0	0
9/23/2008	Y1853X	15526	1	0	aa1396to1863	2	0	0
9/23/2008	Y1853X	15698	1	0	aa1396to1863	2	0	0
2008-01-10	D1813H	1397051	1	0	aa1396to1863	2	1	0
2008-01-10	D1813H	1420548	1	0	aa1396to1863	2	1	0
2008-01-10	D1813H	1448166	1	0	aa1396to1863	2	1	0
2008-01-10	E1660V	2575137	1	0	aa1396to1863	2	1	0
2008-01-10	E1660V	2648122	1	0	aa1396to1863	2	1	0
2008-01-10	E1660V	2666875	1	0	aa1396to1863	2	1	0
2008-01-10	E1731D	1409572	1	0	aa1396to1863	2	1	0
2008-01-10	E1731D	146805	1	0	aa1396to1863	2	1	0
2008-01-10	E1731D	1494477	1	0	aa1396to1863	2	1	0
2008-01-10	E1754V	3344477	1	0	aa1396to1863	2	1	0
2008-01-10	E1754V	3638081	1	0	aa1396to1863	2	1	0
2008-01-10	E1754V	3648194	1	0	aa1396to1863	2	1	0
2008-01-10	E1765K	1292971	1	0	aa1396to1863	2	1	0
2008-01-10	E1765K	2313478	1	0	aa1396to1863	2	1	0
2008-01-10	E1765K	2405774	1	0	aa1396to1863	2	1	0
2008-01-10	H1805L	1901442	1	0	aa1396to1863	2	1	0
2008-01-10	H1805L	2101636	1	0	aa1396to1863	2	1	0
2008-01-10	H1805L	2144204	1	0	aa1396to1863	2	1	0
2008-01-10	L1679Q	2219648	1	0	aa1396to1863	2	1	0
2008-01-10	L1679Q	2469831	1	0	aa1396to1863	2	1	0
2008-01-10	L1679Q	2917457	1	0	aa1396to1863	2	1	0
2008-01-10	L1733Y	2122171	1	0	aa1396to1863	2	1	0
2008-01-10	L1733Y	2878541	1	0	aa1396to1863	2	1	0
2008-01-10	L1733Y	3863414	1	0	aa1396to1863	2	1	0
2008-01-10	L1844P	1750939	1	0	aa1396to1863	2	1	0
2008-01-10	L1844P	1829816	1	0	aa1396to1863	2	1	0
2008-01-10	L1844P	1909917	1	0	aa1396to1863	2	1	0
2008-01-10	M1775R	11206	1	0	aa1396to1863	2	0	5
2008-01-10	M1775R	11264	1	0	aa1396to1863	2	0	5
2008-01-10	M1775R	12392	1	0	aa1396to1863	2	0	5
2008-01-10	S1790Y	4165678	1	0	aa1396to1863	2	1	0
2008-01-10	S1790Y	4217037	1	0	aa1396to1863	2	1	0
2008-01-10	S1790Y	4240087	1	0	aa1396to1863	2	1	0
2008-01-10	WT	2713542	1	0	aa1396to1863	2	0	0
2008-01-10	WT	2810433	1	0	aa1396to1863	2	0	0
2008-01-10	WT	3792686	1	0	aa1396to1863	2	0	0
2008-01-10	Y1853X	12192	1	0	aa1396to1863	2	0	0
2008-01-10	Y1853X	12272	1	0	aa1396to1863	2	0	0
2008-01-10	Y1853X	12612	1	0	aa1396to1863	2	0	0
2008-02-10	D1813H	421405	1	0	aa1396to1863	2	1	0
2008-02-10	D1813H	499751	1	0	aa1396to1863	2	1	0
2008-02-10	D1813H	544891	1	0	aa1396to1863	2	1	0
2008-02-10	E1660V	419099	1	0	aa1396to1863	2	1	0
2008-02-10	E1660V	75075	1	0	aa1396to1863	2	1	0
2008-02-10	E1660V	797013	1	0	aa1396to1863	2	1	0
2008-02-10	E1731D	440123	1	0	aa1396to1863	2	1	0
2008-02-10	E1731D	486196	1	0	aa1396to1863	2	1	0
2008-02-10	E1731D	549847	1	0	aa1396to1863	2	1	0
2008-02-10	E1754V	797014	1	0	aa1396to1863	2	1	0
2008-02-10	E1754V	981954	1	0	aa1396to1863	2	1	0
2008-02-10	E1754V	1017531	1	0	aa1396to1863	2	1	0
2008-02-10	E1765K	42106	1	0	aa1396to1863	2	1	0
2008-02-10	E1765K	514202	1	0	aa1396to1863	2	1	0
2008-02-10	E1765K	722289	1	0	aa1396to1863	2	1	0
2008-02-10	H1805L	844372	1	0	aa1396to1863	2	1	0
2008-02-10	H1805L	933454	1	0	aa1396to1863	2	1	0
2008-02-10	H1805L	954544	1	0	aa1396to1863	2	1	0
2008-02-10	L1679Q	729628	1	0	aa1396to1863	2	1	0
2008-02-10	L1679Q	998642	1	0	aa1396to1863	2	1	0
2008-02-10	L1679Q	1016838	1	0	aa1396to1863	2	1	0
2008-02-10	L1733Y	954346	1	0	aa1396to1863	2	1	0
2008-02-10	L1733Y	1129486	1	0	aa1396to1863	2	1	0
2008-02-10	L1733Y	1179468	1	0	aa1396to1863	2	1	0
2008-02-10	L1844P	59784	1	0	aa1396to1863	2	1	0
2008-02-10	L1844P	598611	1	0	aa1396to1863	2	1	0
2008-02-10	L1844P	599217	1	0	aa1396to1863	2	1	0
2008-02-10	M1775R	10831	1	0	aa1396to1863	2	0	5
2008-02-10	M1775R	13745	1	0	aa1396to1863	2	0	5
2008-02-10	M1775R	21968	1	0	aa1396to1863	2	0	5
2008-02-10	S1790Y	873804	1	0	aa1396to1863	2	1	0
2008-02-10	S1790Y	93022	1	0	aa1396to1863	2	1	0
2008-02-10	S1790Y	943725	1	0	aa1396to1863	2	1	0
2008-02-10	WT	607745	1	0	aa1396to1863	2	0	0
2008-02-10	WT	751325	1	0	aa1396to1863	2	0	0
2008-02-10	WT	841873	1	0	aa1396to1863	2	0	0
2008-02-10	Y1853X	14439	1	0	aa1396to1863	2	0	0
2008-02-10	Y1853X	15928	1	0	aa1396to1863	2	0	0
2008-02-10	Y1853X	17758	1	0	aa1396to1863	2	0	0
10/29/2008	D1813H	659982	1	0	aa1396to1863	2	1	0
10/29/2008	D1813H	832456	1	0	aa1396to1863	2	1	0
10/29/2008	D1813H	862774	1	0	aa1396to1863	2	1	0
10/29/2008	D1813H	886281	1	0	aa1396to1863	2	1	0
10/29/2008	E1660V	672351	1	0	aa1396to1863	2	1	0
10/29/2008	E1660V	1240481	1	0	aa1396to1863	2	1	0
10/29/2008	E1660V	1258413	1	0	aa1396to1863	2	1	0
10/29/2008	E1660V	1325157	1	0	aa1396to1863	2	1	0
10/29/2008	E1731D	831748	1	0	aa1396to1863	2	1	0
10/29/2008	E1731D	851953	1	0	aa1396to1863	2	1	0
10/29/2008	E1731D	863177	1	0	aa1396to1863	2	1	0
10/29/2008	E1731D	962067	1	0	aa1396to1863	2	1	0
10/29/2008	E1754V	1628146	1	0	aa1396to1863	2	1	0
10/29/2008	E1754V	1710302	1	0	aa1396to1863	2	1	0
10/29/2008	E1754V	1844576	1	0	aa1396to1863	2	1	0
10/29/2008	E1754V	2015189	1	0	aa1396to1863	2	1	0
10/29/2008	E1765K	1375045	1	0	aa1396to1863	2	1	0
10/29/2008	E1765K	1459787	1	0	aa1396to1863	2	1	0
10/29/2008	E1765K	1586493	1	0	aa1396to1863	2	1	0
10/29/2008	E1765K	1608058	1	0	aa1396to1863	2	1	0
10/29/2008	H1805L	512466	1	0	aa1396to1863	2	1	0
10/29/2008	H1805L	1069152	1	0	aa1396to1863	2	1	0
10/29/2008	H1805L	108517	1	0	aa1396to1863	2	1	0
10/29/2008	H1805L	1166933	1	0	aa1396to1863	2	1	0
10/29/2008	L1679Q	1467989	1	0	aa1396to1863	2	1	0
10/29/2008	L1679Q	1500364	1	0	aa1396to1863	2	1	0
10/29/2008	L1679Q	1587779	1	0	aa1396to1863	2	1	0
10/29/2008	L1679Q	1741638	1	0	aa1396to1863	2	1	0
10/29/2008	L1733Y	1759159	1	0	aa1396to1863	2	1	0
10/29/2008	L1733Y	1806587	1	0	aa1396to1863	2	1	0
10/29/2008	L1733Y	181255	1	0	aa1396to1863	2	1	0
10/29/2008	L1733Y	182383	1	0	aa1396to1863	2	1	0
10/29/2008	L1844P	928788	1	0	aa1396to1863	2	1	0
10/29/2008	L1844P	1128703	1	0	aa1396to1863	2	1	0
10/29/2008	L1844P	1133649	1	0	aa1396to1863	2	1	0
10/29/2008	L1844P	1144251	1	0	aa1396to1863	2	1	0
10/29/2008	M1775R	11102	1	0	aa1396to1863	2	0	5
10/29/2008	M1775R	12728	1	0	aa1396to1863	2	0	5
10/29/2008	M1775R	15372	1	0	aa1396to1863	2	0	5
10/29/2008	M1775R	2363	1	0	aa1396to1863	2	0	5
10/29/2008	S1790Y	782453	1	0	aa1396to1863	2	1	0
10/29/2008	S1790Y	1689985	1	0	aa1396to1863	2	1	0
10/29/2008	S1790Y	2173495	1	0	aa1396to1863	2	1	0
10/29/2008	S1790Y	2263378	1	0	aa1396to1863	2	1	0
10/29/2008	WT	109821	1	0	aa1396to1863	2	0	0
10/29/2008	WT	1466175	1	0	aa1396to1863	2	0	0
10/29/2008	WT	1740366	1	0	aa1396to1863	2	0	0
10/29/2008	WT	2058384	1	0	aa1396to1863	2	0	0
10/29/2008	Y1853X	12209	1	0	aa1396to1863	2	0	0
10/29/2008	Y1853X	12387	1	0	aa1396to1863	2	0	0
10/29/2008	Y1853X	12938	1	0	aa1396to1863	2	0	0
10/29/2008	Y1853X	13762	1	0	aa1396to1863	2	0	0
10/31/2008	D1733Y	101.23	1	0	aa1396to1863	2	1	0
10/31/2008	D1733Y	119.08	1	0	aa1396to1863	2	1	0
10/31/2008	D1733Y	128.26	1	0	aa1396to1863	2	1	0
10/31/2008	D1733Y	132.47	1	0	aa1396to1863	2	1	0
10/31/2008	D1813H	61.09	1	0	aa1396to1863	2	1	0
10/31/2008	D1813H	65.2	1	0	aa1396to1863	2	1	0
10/31/2008	D1813H	65.81	1	0	aa1396to1863	2	1	0
10/31/2008	D1813H	65.85	1	0	aa1396to1863	2	1	0
10/31/2008	E1660V	101.46	1	0	aa1396to1863	2	1	0
10/31/2008	E1660V	105.92	1	0	aa1396to1863	2	1	0
10/31/2008	E1660V	105.92	1	0	aa1396to1863	2	1	0
10/31/2008	E1660V	109.3	1	0	aa1396to1863	2	1	0
10/31/2008	E1731D	53.97	1	0	aa1396to1863	2	1	0
10/31/2008	E1731D	61.39	1	0	aa1396to1863	2	1	0
10/31/2008	E1731D	68.76	1	0	aa1396to1863	2	1	0
10/31/2008	E1731D	71.64	1	0	aa1396to1863	2	1	0
10/31/2008	E1754V	108.78	1	0	aa1396to1863	2	1	0
10/31/2008	E1754V	128.12	1	0	aa1396to1863	2	1	0
10/31/2008	E1754V	136.64	1	0	aa1396to1863	2	1	0
10/31/2008	E1754V	144.83	1	0	aa1396to1863	2	1	0
10/31/2008	E1765K	88.63	1	0	aa1396to1863	2	1	0
10/31/2008	E1765K	109.65	1	0	aa1396to1863	2	1	0
10/31/2008	E1765K	111.63	1	0	aa1396to1863	2	1	0
10/31/2008	E1765K	111.7	1	0	aa1396to1863	2	1	0
10/31/2008	H1805L	66.23	1	0	aa1396to1863	2	1	0
10/31/2008	H1805L	72.33	1	0	aa1396to1863	2	1	0
10/31/2008	H1805L	84.19	1	0	aa1396to1863	2	1	0
10/31/2008	H1805L	87.64	1	0	aa1396to1863	2	1	0
10/31/2008	L1679Q	71.53	1	0	aa1396to1863	2	1	0
10/31/2008	L1679Q	78.85	1	0	aa1396to1863	2	1	0
10/31/2008	L1679Q	91.98	1	0	aa1396to1863	2	1	0
10/31/2008	L1679Q	111.46	1	0	aa1396to1863	2	1	0
10/31/2008	L1844P	71.29	1	0	aa1396to1863	2	1	0
10/31/2008	L1844P	77.39	1	0	aa1396to1863	2	1	0
10/31/2008	L1844P	77.87	1	0	aa1396to1863	2	1	0
10/31/2008	L1844P	88.09	1	0	aa1396to1863	2	1	0
10/31/2008	M1775R	0.82	1	0	aa1396to1863	2	0	5
10/31/2008	M1775R	1.14	1	0	aa1396to1863	2	0	5
10/31/2008	M1775R	1.16	1	0	aa1396to1863	2	0	5
10/31/2008	M1775R	1.97	1	0	aa1396to1863	2	0	5
10/31/2008	S1790Y	59.12	1	0	aa1396to1863	2	1	0
10/31/2008	S1790Y	98.6	1	0	aa1396to1863	2	1	0
10/31/2008	S1790Y	132.26	1	0	aa1396to1863	2	1	0
10/31/2008	S1790Y	161.72	1	0	aa1396to1863	2	1	0
10/31/2008	WT	73.7	1	0	aa1396to1863	2	0	0
10/31/2008	WT	101.16	1	0	aa1396to1863	2	0	0
10/31/2008	WT	111.17	1	0	aa1396to1863	2	0	0
10/31/2008	WT	125.14	1	0	aa1396to1863	2	0	0
10/31/2008	Y1853X	0.88	1	0	aa1396to1863	2	0	0
10/31/2008	Y1853X	0.9	1	0	aa1396to1863	2	0	0
10/31/2008	Y1853X	0.91	1	0	aa1396to1863	2	0	0
10/31/2008	Y1853X	1.26	1	0	aa1396to1863	2	0	0
2008-05-11	D1813H	454131	1	0	aa1396to1863	2	1	0
2008-05-11	D1813H	797767	1	0	aa1396to1863	2	1	0
2008-05-11	D1813H	826705	1	0	aa1396to1863	2	1	0
2008-05-11	E1660V	505361	1	0	aa1396to1863	2	1	0
2008-05-11	E1660V	60959	1	0	aa1396to1863	2	1	0
2008-05-11	E1660V	899286	1	0	aa1396to1863	2	1	0
2008-05-11	E1731D	633883	1	0	aa1396to1863	2	1	0
2008-05-11	E1731D	655904	1	0	aa1396to1863	2	1	0
2008-05-11	E1731D	66354	1	0	aa1396to1863	2	1	0
2008-05-11	E1754V	143293	1	0	aa1396to1863	2	1	0
2008-05-11	E1754V	1692746	1	0	aa1396to1863	2	1	0
2008-05-11	E1754V	1861207	1	0	aa1396to1863	2	1	0
2008-05-11	E1765K	1347107	1	0	aa1396to1863	2	1	0
2008-05-11	E1765K	1375737	1	0	aa1396to1863	2	1	0
2008-05-11	E1765K	1379373	1	0	aa1396to1863	2	1	0
2008-05-11	H1805L	646365	1	0	aa1396to1863	2	1	0
2008-05-11	H1805L	778274	1	0	aa1396to1863	2	1	0
2008-05-11	H1805L	828105	1	0	aa1396to1863	2	1	0
2008-05-11	L1679Q	1330361	1	0	aa1396to1863	2	1	0
2008-05-11	L1679Q	1368091	1	0	aa1396to1863	2	1	0
2008-05-11	L1679Q	170569	1	0	aa1396to1863	2	1	0
2008-05-11	L1733Y	85081	1	0	aa1396to1863	2	1	0
2008-05-11	L1733Y	1372816	1	0	aa1396to1863	2	1	0
2008-05-11	L1733Y	1577814	1	0	aa1396to1863	2	1	0
2008-05-11	L1844P	623897	1	0	aa1396to1863	2	1	0
2008-05-11	L1844P	759775	1	0	aa1396to1863	2	1	0
2008-05-11	L1844P	845215	1	0	aa1396to1863	2	1	0
2008-05-11	M1775R	22082	0	1	aa1396to1863	2	0	5
2008-05-11	M1775R	11452	1	0	aa1396to1863	2	0	5
2008-05-11	M1775R	12472	1	0	aa1396to1863	2	0	5
2008-05-11	S1790Y	1969271	1	0	aa1396to1863	2	1	0
2008-05-11	S1790Y	205774	1	0	aa1396to1863	2	1	0
2008-05-11	S1790Y	243821	1	0	aa1396to1863	2	1	0
2008-05-11	WT	658927	1	0	aa1396to1863	2	0	0
2008-05-11	WT	811093	1	0	aa1396to1863	2	0	0
2008-05-11	WT	858356	1	0	aa1396to1863	2	0	0
2008-05-11	Y1853X	10441	1	0	aa1396to1863	2	0	0
2008-05-11	Y1853X	11378	1	0	aa1396to1863	2	0	0
2008-05-11	Y1853X	11872	1	0	aa1396to1863	2	0	0
1/20/2009	A1752T	17.72	1	0	aa1396to1863	2	1	0
1/20/2009	A1752T	18.44	1	0	aa1396to1863	2	1	0
1/20/2009	A1752T	21.54	1	0	aa1396to1863	2	1	0
1/20/2009	A1752T	30.99	1	0	aa1396to1863	2	1	0
1/20/2009	C1697F	7.21	1	0	aa1396to1863	2	1	0
1/20/2009	C1697F	8.28	1	0	aa1396to1863	2	1	0
1/20/2009	C1697F	9.09	1	0	aa1396to1863	2	1	0
1/20/2009	C1697F	10.03	1	0	aa1396to1863	2	1	0
1/20/2009	G1748D	6.66	1	0	aa1396to1863	2	1	0
1/20/2009	G1748D	7.8	1	0	aa1396to1863	2	1	0
1/20/2009	G1748D	15.49	1	0	aa1396to1863	2	1	0
1/20/2009	G1748D	17.28	1	0	aa1396to1863	2	1	0
1/20/2009	I1529V	69.99	1	0	aa1396to1863	2	1	0
1/20/2009	I1529V	88.19	1	0	aa1396to1863	2	1	0
1/20/2009	I1529V	124.17	1	0	aa1396to1863	2	1	0
1/20/2009	I1529V	186.59	1	0	aa1396to1863	2	1	0
1/20/2009	M1411T	44.67	0	1	aa1396to1863	2	1	0
1/20/2009	M1411T	51.15	0	1	aa1396to1863	2	1	0
1/20/2009	M1411T	95.17	0	1	aa1396to1863	2	1	0
1/20/2009	M1411T	23.25	1	0	aa1396to1863	2	1	0
1/20/2009	M1775R	7.36	1	0	aa1396to1863	2	0	5
1/20/2009	M1775R	8.22	1	0	aa1396to1863	2	0	5
1/20/2009	M1775R	11.56	1	0	aa1396to1863	2	0	5
1/20/2009	M1775R	16.37	1	0	aa1396to1863	2	0	5
1/20/2009	S1423A	13.72	0	0	aa1396to1863	2	1	0
1/20/2009	S1423A	17.77	0	0	aa1396to1863	2	1	0
1/20/2009	S1423A	53.4	0	0	aa1396to1863	2	1	0
1/20/2009	S1423A	111.98	0	0	aa1396to1863	2	1	0
1/20/2009	S1457A	21.34	1	0	aa1396to1863	2	1	0
1/20/2009	S1457A	115.1	1	0	aa1396to1863	2	1	0
1/20/2009	S1457A	129.18	1	0	aa1396to1863	2	1	0
1/20/2009	S1457A	207.96	1	0	aa1396to1863	2	1	0
1/20/2009	S1466A	31.46	0	0	aa1396to1863	2	1	0
1/20/2009	S1466A	38.29	0	0	aa1396to1863	2	1	0
1/20/2009	S1466A	51.81	0	0	aa1396to1863	2	1	0
1/20/2009	S1466A	61.64	0	0	aa1396to1863	2	1	0
1/20/2009	S1524A	21.2	1	0	aa1396to1863	2	1	0
1/20/2009	S1524A	60.39	1	0	aa1396to1863	2	1	0
1/20/2009	S1524A	153.59	1	0	aa1396to1863	2	1	0
1/20/2009	S1524A	229.68	1	0	aa1396to1863	2	1	0
1/20/2009	S1542A	14.46	1	0	aa1396to1863	2	1	0
1/20/2009	S1542A	55.65	1	0	aa1396to1863	2	1	0
1/20/2009	S1542A	100.79	1	0	aa1396to1863	2	1	0
1/20/2009	S1542A	123.74	1	0	aa1396to1863	2	1	0
1/20/2009	S1613G	49.95	1	0	aa1396to1863	2	0	1
1/20/2009	S1613G	51.9	1	0	aa1396to1863	2	0	1
1/20/2009	S1613G	118.65	1	0	aa1396to1863	2	0	1
1/20/2009	S1613G	196.05	1	0	aa1396to1863	2	0	1
1/20/2009	WT	14.75	1	0	aa1396to1863	2	0	0
1/20/2009	WT	81.81	1	0	aa1396to1863	2	0	0
1/20/2009	WT	126.06	1	0	aa1396to1863	2	0	0
1/20/2009	WT	177.38	1	0	aa1396to1863	2	0	0
1/20/2009	Y1853X	6.43	1	0	aa1396to1863	2	0	0
1/20/2009	Y1853X	7.63	1	0	aa1396to1863	2	0	0
1/20/2009	Y1853X	8.85	1	0	aa1396to1863	2	0	0
1/20/2009	Y1853X	16.44	1	0	aa1396to1863	2	0	0
1/25/2009	A1669S	45642	1	0	aa1646to1859	3	0	0
1/25/2009	A1669S	46294	1	0	aa1646to1859	3	0	0
1/25/2009	A1669S	49642	1	0	aa1646to1859	3	0	0
1/25/2009	A1708E	0.531	1	0	aa1646to1859	3	0	5
1/25/2009	A1708E	0.5402	1	0	aa1646to1859	3	0	5
1/25/2009	A1708E	0.634	1	0	aa1646to1859	3	0	5
1/25/2009	A1708V	16352	1	0	aa1646to1859	3	0	3
1/25/2009	A1708V	17148	1	0	aa1646to1859	3	0	3
1/25/2009	A1708V	22583	1	0	aa1646to1859	3	0	3
1/25/2009	C1697R	0.5972	1	0	aa1646to1859	3	0	0
1/25/2009	C1697R	0.6661	1	0	aa1646to1859	3	0	0
1/25/2009	C1697R	35617	1	0	aa1646to1859	3	0	0
1/25/2009	D1692H	0.5578	1	0	aa1646to1859	3	0	0
1/25/2009	D1692H	0.6407	1	0	aa1646to1859	3	0	0
1/25/2009	D1692H	0.6412	1	0	aa1646to1859	3	0	0
1/25/2009	F1662S	44085	1	0	aa1646to1859	3	0	1
1/25/2009	F1662S	46705	1	0	aa1646to1859	3	0	1
1/25/2009	F1662S	4742	1	0	aa1646to1859	3	0	1
1/25/2009	F1695L	48025	1	0	aa1646to1859	3	0	0
1/25/2009	F1695L	49778	1	0	aa1646to1859	3	0	0
1/25/2009	F1695L	154375	1	0	aa1646to1859	3	0	0
1/25/2009	G1656D	29542	1	0	aa1646to1859	3	0	0
1/25/2009	G1656D	30241	1	0	aa1646to1859	3	0	0
1/25/2009	G1656D	32933	1	0	aa1646to1859	3	0	0
1/25/2009	G1706A	46234	1	0	aa1646to1859	3	0	1
1/25/2009	G1706A	47275	1	0	aa1646to1859	3	0	1
1/25/2009	G1706A	55107	1	0	aa1646to1859	3	0	1
1/25/2009	G1706E	35845	1	0	aa1646to1859	3	0	5
1/25/2009	G1706E	3.7	1	0	aa1646to1859	3	0	5
1/25/2009	G1706E	37519	1	0	aa1646to1859	3	0	5
1/25/2009	G1738E	0.5007	1	0	aa1646to1859	3	0	0
1/25/2009	G1738E	0.5223	1	0	aa1646to1859	3	0	0
1/25/2009	G1738E	0.5257	1	0	aa1646to1859	3	0	0
1/25/2009	G1738R	52402	1	0	aa1646to1859	3	0	5
1/25/2009	G1738R	52579	1	0	aa1646to1859	3	0	5
1/25/2009	G1738R	52644	1	0	aa1646to1859	3	0	5
1/25/2009	L1664P	5371	1	0	aa1646to1859	3	0	0
1/25/2009	L1664P	55845	1	0	aa1646to1859	3	0	0
1/25/2009	L1664P	5676	1	0	aa1646to1859	3	0	0
1/25/2009	M1652I	40722	1	0	aa1646to1859	3	0	1
1/25/2009	M1652I	4184	1	0	aa1646to1859	3	0	1
1/25/2009	M1652I	43721	1	0	aa1646to1859	3	0	1
1/25/2009	M1689R	115375	1	0	aa1646to1859	3	0	4
1/25/2009	M1689R	118637	1	0	aa1646to1859	3	0	4
1/25/2009	M1689R	119959	1	0	aa1646to1859	3	0	4
1/25/2009	M1689T	34238	1	0	aa1646to1859	3	0	0
1/25/2009	M1689T	35449	1	0	aa1646to1859	3	0	0
1/25/2009	M1689T	3552	1	0	aa1646to1859	3	0	0
1/25/2009	M1775R	0.5309	1	0	aa1646to1859	3	0	5
1/25/2009	M1775R	0.5518	1	0	aa1646to1859	3	0	5
1/25/2009	M1775R	0.6274	1	0	aa1646to1859	3	0	5
1/25/2009	R1699L	97533	1	0	aa1646to1859	3	0	0
1/25/2009	R1699L	103581	1	0	aa1646to1859	3	0	0
1/25/2009	R1699L	105266	1	0	aa1646to1859	3	0	0
1/25/2009	R1699Q	0.2483	1	0	aa1646to1859	3	0	5
1/25/2009	R1699Q	0.2561	1	0	aa1646to1859	3	0	5
1/25/2009	R1699Q	0.2725	1	0	aa1646to1859	3	0	5
1/25/2009	R1699W	0.5596	1	0	aa1646to1859	3	0	5
1/25/2009	R1699W	0.5838	1	0	aa1646to1859	3	0	5
1/25/2009	R1699W	0.6061	1	0	aa1646to1859	3	0	5
1/25/2009	R1726G	0.5307	1	0	aa1646to1859	3	0	0
1/25/2009	R1726G	0.5331	1	0	aa1646to1859	3	0	0
1/25/2009	R1726G	0.5742	1	0	aa1646to1859	3	0	0
1/25/2009	S1655F	0.5793	1	0	aa1646to1859	3	0	0
1/25/2009	S1655F	0.5927	1	0	aa1646to1859	3	0	0
1/25/2009	S1655F	0.6356	1	0	aa1646to1859	3	0	0
[truncated: 437 more rows]
